# Supplementary material for: Metabolomic profiles of sleep-disordered breathing are associated with hypertension and diabetes mellitus development
Source: Nat Commun. 2024 Feb 28;15:1845. doi: 10.1038/s41467-024-46019-y (PMC10902315; doi:10.1038/s41467-024-46019-y)
Supplement: Supplementary file 4 — Supplementary Data 1–18 [file 41467_2024_46019_MOESM4_ESM.xlsx]

## Sheet: suppl.1
Supplementary Data 1. Characteristics of Hispanics/Latinos represented by the metabolomic analytic sample from the HCHS/SOL study (full table)
	Batch 1			Batch 2
Mean (SD)*	Female	Male	Overall	Female	Male	Overall
n	1874	1425	3299	960	562	1522
Age at baseline	42.82 (15.10)	41.62 (14.94)	42.22 (15.03)	51.89 (12.31)	51.18 (13.73)	51.57 (12.96)
Hispanic/Latino background (%)
Dominican	205 (10.9)	114 (8.0)	319 (9.7)	128 (13.3)	61 (10.9)	189 (12.4)
Central American	191 (10.2)	130 (9.1)	321 (9.7)	108 (11.2)	53 (9.4)	161 (10.6)
Cuban	251 (13.4)	264 (18.5)	515 (15.6)	158 (16.5)	116 (20.6)	274 (18.0)
Mexican	753 (40.2)	531 (37.3)	1284 (38.9)	327 (34.1)	171 (30.4)	498 (32.7)
Puerto Rican	312 (16.6)	254 (17.8)	566 (17.2)	151 (15.7)	116 (20.6)	267 (17.5)
South American	113 (6.0)	86 (6.0)	199 (6.0)	74 (7.7)	40 (7.1)	114 (7.5)
Multi/other	49 (2.6)	46 (3.2)	95 (2.9)	14 (1.5)	5 (0.9)	19 (1.2)
BMI (kg/m2)	30.28 (6.86)	28.87 (5.37)	29.58 (6.20)	30.22 (5.96)	28.68 (5.04)	29.54 (5.62)
Alcohol drinking status (%)
never	481 (25.7)	104 (7.3)	585 (17.7)	315 (32.9)	56 (10.0)	371 (24.4)
former	659 (35.2)	435 (30.5)	1094 (33.2)	303 (31.6)	193 (34.3)	496 (32.6)
current	733 (39.1)	886 (62.2)	1619 (49.1)	340 (35.5)	313 (55.7)	653 (43.0)
Smoking status (%)
never	1286 (68.7)	664 (46.6)	1950 (59.1)	639 (66.6)	232 (41.4)	871 (57.3)
former	300 (16.0)	378 (26.5)	678 (20.6)	175 (18.2)	186 (33.2)	361 (23.8)
current	287 (15.3)	382 (26.8)	669 (20.3)	145 (15.1)	142 (25.4)	287 (18.9)
Physical activity (MET-min/day)	481.45 (757.57)	943.14 (1197.58)	711.22 (1027.14)	331.97 (595.88)	798.99 (1208.27)	538.38 (946.79)
The Alternate Healthy Eating Index (AHEI 2010)	46.81 (7.47)	48.87 (7.47)	47.83 (7.54)	48.31 (7.03)	50.07 (7.42)	49.09 (7.25)
OSA status = OSA, REI3 ≥15 (%)	141 (7.5)	240 (16.8)	381 (11.5)	94 (9.8)	116 (20.6)	210 (13.8)
REI0 (events/hr)	14.24 (16.78)	22.20 (21.53)	18.21 (19.69)	18.87 (17.42)	26.05 (21.76)	22.05 (19.78)
REI3 (events/hr)	3.82 (7.73)	8.26 (15.09)	6.03 (12.18)	5.59 (10.28)	10.03 (15.17)	7.56 (12.87)
Average length of each respiratory event (seconds)	17.82 (4.16)	19.61 (4.52)	18.71 (4.43)	18.47 (4.71)	21.06 (5.31)	19.62 (5.14)
Percentage sleep time with SpO2<90%	0.40 (1.50)	1.10 (4.23)	0.75 (3.18)	0.67 (2.26)	1.48 (4.13)	1.03 (3.25)
Sleep-related time in hypoxia (5% sleep <90% saturation) (%)	42 (2.2)	82 (5.8)	124 (3.8)	32 (3.3)	36 (6.4)	68 (4.5)
Hypoxic burden (%minute/hour)	14.17 (23.38)	26.62 (44.70)	20.37 (36.17)	20.41 (30.99)	33.59 (47.14)	26.26 (39.51)
Minimum SpO2%	88.27 (5.09)	86.70 (6.18)	87.49 (5.71)	86.93 (6.11)	85.38 (6.80)	86.25 (6.47)
Average SpO2%	96.66 (0.68)	96.38 (1.09)	96.52 (0.92)	96.43 (0.82)	96.19 (1.01)	96.32 (0.91)
Baseline Diabetes status (ADA)**(%)	381 (20.3)	292 (20.5)	673 (20.4)	277 (28.9)	181 (32.2)	458 (30.1)
Baseline Hypertension status ***(%)	613 (32.7)	449 (31.5)	1062 (32.2)	439 (45.7)	256 (45.6)	695 (45.7)
Incident Diabetes (ADA) **(%)	183 (12.9)	122 (12.8)	305 (12.9)	118 (12.6)	80 (14.7)	198 (13.4)
Incident Hypertension ***(%)	172 (9.2)	127 (8.9)	299 (9.1)	137 (14.3)	85 (15.1)	222 (14.6)
Triglycerides (mg/dL)	116.38 (71.35)	144.28 (99.83)	130.28 (87.82)	135.03 (72.51)	181.31 (331.72)	155.54 (228.40)
HDL (mg/dL)	52.32 (12.79)	45.30 (12.01)	48.82 (12.89)	52.15 (12.24)	44.77 (11.20)	48.88 (12.34)
LDL (mg/dL)	119.69 (35.58)	122.57 (35.63)	121.11 (35.63)	126.35 (36.06)	122.50 (36.95)	124.67 (36.49)
Fasting glucose (mg/dL)	100.25 (32.46)	105.24 (35.22)	102.74 (33.95)	105.66 (39.89)	120.58 (56.54)	112.28 (48.54)
Fasting insulin (mU/L)	13.32 (12.18)	13.04 (19.03)	13.18 (15.96)	13.26 (9.94)	12.48 (9.19)	12.91 (9.62)
HOMA-IR	3.45 (3.80)	3.51 (5.53)	3.48 (4.74)	3.66 (3.83)	3.78 (3.44)	3.72 (3.66)
Total cholesterol (mg/dL)	195.35 (41.71)	196.42 (42.90)	195.88 (42.30)	205.41 (41.32)	200.47 (46.69)	203.22 (43.84)
Systolic blood pressure (mm Hg)	116.73 (17.69)	124.40 (15.74)	120.55 (17.18)	125.15 (20.20)	128.51 (16.48)	126.64 (18.71)
Diastolic blood pressure (mm Hg)	71.35 (10.56)	74.51 (10.99)	72.92 (10.89)	73.37 (11.22)	75.02 (10.96)	74.10 (11.13)
* Means and percentages were weighted using sampling weights to provides estimates of the HCHS/SOL target population characteristics.
** Baseline and incident diabetes are based on American Diabetes Association definition (Diabetes Care 2010;33:S62-69), defined as fasting glucose >=126 mg/dL, or post-OGTT glucose >=200 mg/dL or A1C>=6.5%, or self-report of diabetes.
*** Baseline and incident hypertension is defined as systolic or diastolic blood pressure greater than or equal to 140/90 respectively, or current use of antihypertensive medications.

## Sheet: suppl.2
Supplementary Data 2. Baseline characteristiscs of the complete analytic sample in the HCHS/SOL
Mean (SD)*	Female	Male	Non-OSA	OSA	Overall
n	6857	4796	10254	1399	11653
Age	42.31 (15.17)	40.80 (14.76)	40.28 (14.68)	52.63 (12.89)	41.57 (14.99)
Gender = Male (%)	0 ( 0.0)	4796 (100.0)	3970 (38.7)	826 ( 59.0)	4796 (48.7)
Latino background (%)
Dominican	707 (10.3)	384 ( 8.0)	986 ( 9.6)	105 ( 7.5)	1091 (10.3)
Central American	729 (10.7)	497 ( 10.4)	1083 (10.6)	143 ( 10.2)	1226 (7.3)
Cuban	863 (12.6)	792 ( 16.6)	1395 (13.6)	260 ( 18.6)	1655 (19.9)
Mexican	2780 (40.6)	1806 ( 37.7)	4072 (39.8)	514 ( 36.8)	4586 (37.9)
Puerto_Rican	1143 (16.7)	819 ( 17.1)	1702 (16.6)	260 ( 18.6)	1962 (15.8)
South American	440 ( 6.4)	324 ( 6.8)	686 ( 6.7)	78 ( 5.6)	764 ( 5.0)
Multi/other	181 ( 2.6)	163 ( 3.4)	307 ( 3.0)	37 ( 2.6)	344 ( 3.8)
BMI	29.87 (6.62)	28.93 (5.41)	28.90 (5.85)	33.78 (6.26)	29.41 (6.08)
Alcohol drinking status (%)
never	1785 (26.1)	401 ( 8.4)	1919 (18.7)	267 ( 19.1)	2186 (17.5)
former	2453 (35.8)	1416 ( 29.5)	3389 (33.1)	480 ( 34.4)	3869 (30.2)
current	2612 (38.1)	2977 ( 62.1)	4939 (48.2)	650 ( 46.5)	5589 (52.3)
Smoking status (%)
never	4739 (69.2)	2292 ( 47.9)	6313 (61.7)	718 ( 51.4)	7031 (61.7)
former	1102 (16.1)	1295 ( 27.1)	1965 (19.2)	432 ( 30.9)	2397 (17.9)
current	1008 (14.7)	1198 ( 25.0)	1959 (19.1)	247 ( 17.7)	2206 (20.4)
Physical activity (MET-min/day)	454.71 (755.30)	995.18 (1279.48)	727.62 (1070.39)	626.13 (1132.39)	716.98 (1077.46)
The Alternate Healthy Eating Index (2010)	46.51 (7.21)	48.90 (7.31)	47.44 (7.30)	49.67 (7.53)	47.67 (7.36)
OSA status = OSA (%)	573 ( 8.4)	826 ( 17.2)	0 ( 0.0)	1399 (100.0)	1399 (10.5)
Respiratory Event Index (3% desat)	3.97 (8.79)	7.74 (14.31)	2.57 (3.40)	33.46 (20.34)	5.80 (11.95)
Hypoxia Status(>=5% sleep <90% saturation) = Hypoxia (%)	186 ( 2.7)	290 ( 6.0)	24 ( 0.2)	452 ( 32.3)	476 ( 3.5)
Baseline Diabetes status (ADA)** = Yes (%)	1448 (21.1)	969 ( 20.2)	1895 (18.5)	522 ( 37.3)	2417 (16.1)
Baseline Hypertension status*** = Yes (%)	2206 (32.2)	1419 ( 29.6)	2847 (27.8)	778 ( 55.6)	3625 (25.4)
Incident Diabetes (ADA) = Yes (%)	682 (13.0)	410 ( 12.9)	904 (12.2)	188 ( 18.4)	1092 (11.4)
Incident Hypertension = Yes (%)	679 ( 9.9)	444 ( 9.3)	972 ( 9.5)	151 ( 10.8)	1123 ( 7.7)
Triglycerides (mg/dL)	119.44 (75.74)	150.15 (154.84)	130.04 (123.08)	171.25 (103.38)	134.37 (121.82)
HDL (mg/dL)	51.85 (12.83)	44.79 (11.45)	48.89 (12.82)	44.35 (10.60)	48.42 (12.68)
LDL (mg/dL)	118.88 (35.18)	122.84 (37.32)	119.95 (36.19)	128.03 (36.21)	120.79 (36.28)
Fasting glucose (mg/dL)	100.20 (33.42)	104.86 (34.37)	100.86 (31.28)	116.12 (49.39)	102.47 (33.96)
Fasting insulin (mU/L)	13.23 (11.11)	12.97 (13.50)	12.43 (10.37)	18.84 (22.27)	13.11 (12.33)
HOMA-IR	3.44 (3.85)	3.46 (4.06)	3.22 (3.41)	5.46 (6.74)	3.45 (3.95)
Total cholesterol (mg/dL)	194.60 (41.84)	196.41 (44.70)	194.23 (43.21)	206.13 (42.23)	195.48 (43.26)
Systolic Blood Pressure (mm Hg)	117.16 (18.52)	123.43 (14.91)	119.11 (16.70)	129.64 (18.00)	120.21 (17.15)
Diastolic Blood Pressure (mm Hg)	71.09 (10.66)	73.60 (10.99)	71.55 (10.60)	78.81 (11.18)	72.31 (10.89)
Means and percentages were weighted using sampling weights to provides estimates of the HCHS/SOL target population characteristics.
Baseline and incident diabetes are based on American Diabetes Association definition (Diabetes Care 2010;33:S62-69), defined as fasting glucose >=126 mg/dL, or post-OGTT glucose >=200 mg/dL or A1C>=6.5%, or self-report of diabetes.
Baseline and incident hypertension is defined as systolic or diastolic BP greater than or equal to 140/90 respectively, or current use of antihypertensive medications.
OSA was defined as moderate or severe OSA based on the respiratory event index (REI3 ≥15), with events defined as apneas or hypopneas with at least 50% cannula flow reduction for a minimum duration of 10 seconds, with ≥3% oxygen desaturation.

## Sheet: suppl.3
Supplementary Data 2. Characteristics of study participants with low and high values of SDB PCs (full table)
	SDB PC1		SDB PC2
Mean (SD)*	Top10%	Bottom 10%	Top 10%	Bottom 10%
n	1165	1166	1165	1166
Demographic variables
Age at baseline	53.92 (12.22)	29.88 (10.89)	38.22 (15.30)	43.96 (14.38)
Gender = Male (%)	649 (55.7)	301 (25.8)	404 (34.7)	447 (38.3)
Hispanic/Latino background (%)
Dominican	87 (7.5)	135 (11.6)	127 (10.9)	61 (5.2)
Central American	137 (11.8)	118 (10.1)	89 (7.6)	160 (13.8)
Cuban	190 (16.3)	137 (11.8)	215 (18.5)	115 (9.9)
Mexican	439 (37.7)	479 (41.2)	389 (33.4)	542 (46.6)
Puerto Rican	203 (17.4)	171 (14.7)	250 (21.5)	146 (12.6)
South American	82 (7.0)	66 (5.7)	52 (4.5)	114 (9.8)
Multi/other	27 (2.3)	58 (5.0)	43 (3.7)	25 (2.1)
Sleep disordered breathing
REI0 (events/hr)	57.79 (25.18)	2.03 (1.67)	14.70 (26.05)	17.30 (13.22)
REI3 (events/hr)	37.38 (23.05)	0.08 (0.15)	7.75 (19.34)	2.17 (3.13)
Minimum SpO2%	74.12 (7.34)	91.92 (1.53)	85.62 (7.58)	91.49 (1.81)
Average SpO2%	94.61 (1.65)	97.07 (0.33)	95.92 (1.49)	97.02 (0.29)
Percent sleep time with SpO2 < 90%	7.50 (8.65)	0.01 (0.05)	1.76 (5.87)	0.02 (0.09)
Sleep-related time in hypoxia (5% sleep <90% saturation) (%)	466 (40.0)	0 (0.0)	118 (10.1)	0 (0.0)
Average length of each respiratory event (seconds)	22.44 (5.32)	16.03 (5.05)	14.59 (2.73)	23.38 (4.47)
Hypoxic Burden (%minute/hour)	109.42 (73.75)	1.16 (1.11)	20.74 (52.43)	14.34 (11.73)
Lifestyle variables
BMI (kg/m2)	33.94 (6.41)	26.82 (5.74)	30.78 (7.43)	27.31 (4.79)
Alcohol drinking status (%)
never	230 (19.8)	221 (19.0)	223 (19.2)	248 (21.3)
former	398 (34.2)	353 (30.3)	389 (33.4)	396 (34.0)
current	536 (46.0)	591 (50.7)	551 (47.4)	520 (44.7)
Smoking status (%)
never	613 (52.6)	848 (72.8)	676 (58.1)	737 (63.4)
former	376 (32.3)	109 (9.4)	176 (15.1)	254 (21.9)
current	176 (15.1)	208 (17.9)	311 (26.7)	171 (14.7)
Physical activity (MET-min/day)	592.80 (1096.83)	709.55 (979.83)	735.41 (1104.39)	662.92 (946.54)
The Alternate Healthy Eating Index (AHEI 2010)	49.84 (7.68)	44.95 (6.59)	45.52 (6.81)	49.30 (7.24)
Comorbidities
Incident Diabetes (ADA) **(%)	160 (18.6)	46 (6.3)	95 (12.0)	118 (13.1)
Baseline Diabetes status (ADA)**(%)	450 (38.6)	86 (7.4)	255 (21.9)	195 (16.7)
Incident Hypertension ***(%)	125 (10.7)	56 (4.8)	107 (9.2)	105 (9.0)
Baseline Hypertension status ***(%)	662 (56.8)	100 (8.6)	337 (28.9)	317 (27.2)
Self-reported sleep duration and sleep disturbance
Sleep duration (hours)	7.87 (1.42)	8.32 (1.44)	8.07 (1.57)	7.89 (1.22)
Women's Health Initiative Insomnia Rating Scale (WHIIRS) total score	6.95 (5.42)	6.31 (5.22)	7.38 (5.44)	6.24 (5.15)
Typical night's sleep in past 4 weeks (restless or very restless) (%)	213 (20.4)	208 (20.7)	256 (24.7)	187 (18.2)
Take sleeping pills (%)	83 (7.2)	52 (4.5)	115 (10.1)	76 (6.6)
Trouble getting back to sleep (3 or more times a week) (%)	214 (18.8)	193 (17.0)	252 (22.5)	214 (18.9)
Wake up earlier than you plan (3 or more times a week) (%)	269 (23.3)	235 (20.5)	259 (22.7)	256 (22.2)
Wake up several times at night (3 or more times a week) (%)	487 (42.2)	328 (28.6)	426 (37.3)	383 (33.1)
Trouble falling asleep (3 or more times a week) (%)	248 (21.5)	262 (22.9)	334 (29.3)	263 (22.8)
Epworth Sleepiness Scale (ESS) total score	7.05 (5.31)	5.25 (4.06)	5.55 (4.54)	5.52 (4.71)
Epworth Sleepiness Scale (ESS) total score >=10 (%)	247 (21.5)	135 (11.8)	165 (14.5)	163 (14.1)
Self-reported snoring (6-7 nights a week) (%)	626 (65.7)	67 (8.5)	248 (29.1)	200 (25.2)
Heart rate during sleep
Minimum resting heart rate during sleep (beats per min, BPM)	50.15 (9.21)	51.65 (7.73)	51.83 (8.70)	51.62 (7.54)
Maximum resting heart rate during sleep (BPM)	101.50 (13.06)	101.45 (11.95)	102.14 (12.12)	97.12 (11.00)
Average resting heart rate during sleep (BPM)	70.38 (10.02)	67.59 (9.44)	70.38 (9.90)	65.68 (8.99)
Standard deviation of resting heart rate during sleep	5.88 (1.93)	5.39 (1.52)	5.62 (1.80)	5.00 (1.38)
SDB: sleep disordered breathing; PC: principal component; ESS: Epworth Sleepiness Scale; OSA: moderate or severe OSA (REI3 ≥15)
* Means and percentages were weighted using sampling weights to provides estimates of the HCHS/SOL target population characteristics.
** Baseline and incident diabetes are based on American Diabetes Association definition (Diabetes Care 2010;33:S62-69), defined as fasting glucose >=126 mg/dL, or post-OGTT glucose >=200 mg/dL or A1C>=6.5%, or self-report of diabetes.
*** Baseline and incident hypertension is defined as systolic or diastolic blood pressure greater than or equal to 140/90 respectively, or current use of antihypertensive medications.

## Sheet: suppl.4
Supplementary Data 4. Single metabolite associations of SDB PCs and metabolites with FDR-adjusted p<0.05
SDB PC1				Model 1 (batch 1: n=3299)			Model 1 (batch 2: n=1522)		Model 2 (batch 1: n=3256)			Model 2 (batch 2: n=1500)		Model 3 (batch 1: n=3182)			Model 3 (batch 2: n=1457)
Chemical Name	Super Pathway	Sub Pathway	HMDB	beta [95%CI]	unadj p	FDR p	one-sided p (batch 2)	FDR one-sided p (batch 2)	beta [95%CI]	unadj p	FDR p	one-sided p (batch 2)	FDR one-sided p (batch 2)	beta [95%CI]	unadj p	FDR p	one-sided p (batch 2)	FDR one-sided p (batch 2)
linoleoyl-linoleoyl-glycerol (18:2/18:2) [1]*	Lipid	Diacylglycerol	HMDB0007248	0.08[0.03, 0.12]	0.000370273	0.0215499	0.0542334	0.206087	0.08[0.04, 0.12]	0.000253794	0.0211011	0.0252314	0.11063	0.07[0.02, 0.12]	0.00712126	0.197361	0.324238	0.637296
propionylglycine	Lipid	Fatty Acid Metabolism (also BCAA Metabolism)	HMDB0000783	-0.08[-0.12, -0.04]	3.01048e-05	0.0035042	0.44978	0.708118	-0.09[-0.13, -0.05]	1.02376e-05	0.00119166	0.426002	0.708118	-0.08[-0.12, -0.04]	2.97831e-05	0.00483046	0.438397	0.708118
1-linoleoylglycerol (18:2)	Lipid	Monoacylglycerol	HMDB0011568	0.07[0.03, 0.11]	0.000293382	0.0213435	0.888079	0.937416	0.07[0.03, 0.11]	0.000388767	0.0230013	0.887209	0.937416	0.06[0.02, 0.1]	0.0063579	0.191987	0.781989	0.85718
1-palmitoleoylglycerol (16:1)*	Lipid	Monoacylglycerol	HMDB0011565	0.06[0.03, 0.1]	0.000938528	0.0455186	0.483737	0.708118	0.06[0.02, 0.1]	0.00150227	0.0708786	0.533647	0.741746	0.04[0, 0.09]	0.0728897	0.530333	0.743401	0.83086
2-linoleoylglycerol (18:2)	Lipid	Monoacylglycerol	HMDB0011538	0.07[0.03, 0.11]	0.000359968	0.0215499	0.957572	0.966411	0.07[0.03, 0.11]	0.000395211	0.0230013	0.966411	0.966411	0.06[0.02, 0.1]	0.002037	0.0987944	0.922319	0.955858
1-stearoyl-2-arachidonoyl-GPC (18:0/20:4)	Lipid	Phosphatidylcholine (PC)	HMDB0008048	0.07[0.03, 0.11]	0.00018103	0.0150514	0.575646	0.741746	0.07[0.03, 0.1]	0.000295942	0.0215298	0.622642	0.741746	0.07[0.03, 0.11]	0.00114775	0.0667993	0.632939	0.741746
pregnenediol sulfate (C21H34O5S)*	Lipid	Pregnenolone Steroids	HMDB0000774	-0.11[-0.16, -0.06]	1.01432e-05	0.00196778	0.302427	0.637296	-0.11[-0.16, -0.06]	7.11806e-06	0.00103568	0.33836	0.642884	-0.1[-0.15, -0.05]	3.57813e-05	0.00483046	0.604363	0.741746
pregnenetriol sulfate*	Lipid	Pregnenolone Steroids	NA	-0.08[-0.12, -0.03]	0.000935916	0.0455186	0.571756	0.741746	-0.08[-0.12, -0.03]	0.000942628	0.0498736	0.621126	0.741746	-0.08[-0.12, -0.03]	0.00053189	0.038695	0.575669	0.741746
pregnenolone sulfate	Lipid	Pregnenolone Steroids	HMDB0000774	-0.09[-0.14, -0.05]	5.5566e-05	0.00538991	0.383833	0.683703	-0.1[-0.14, -0.05]	3.68909e-05	0.00357841	0.413369	0.708118	-0.09[-0.14, -0.05]	8.41483e-05	0.00816239	0.484502	0.708118
5alpha-pregnan-3beta,20alpha-diol disulfate	Lipid	Progestin Steroids	HMDB0094650	-0.09[-0.13, -0.05]	1.36472e-05	0.00198566	0.252892	0.626732	-0.09[-0.14, -0.05]	4.33709e-06	0.000841396	0.313521	0.637296	-0.08[-0.13, -0.04]	4.14988e-05	0.00483046	0.371637	0.683332
5alpha-pregnan-3beta,20alpha-diol monosulfate (2)	Lipid	Progestin Steroids	NA	-0.11[-0.15, -0.07]	2.31052e-07	0.000134472	0.0494207	0.201213	-0.11[-0.15, -0.07]	1.95722e-07	0.00011391	0.097416	0.312575	-0.09[-0.13, -0.05]	1.04713e-05	0.00483046	0.273748	0.637296
5alpha-pregnan-3beta,20beta-diol monosulfate (1)	Lipid	Progestin Steroids	HMDB0240580	-0.09[-0.14, -0.05]	4.60554e-06	0.00134021	0.198159	0.515732	-0.1[-0.14, -0.06]	2.6321e-06	0.000765941	0.301695	0.637296	-0.09[-0.13, -0.05]	2.02e-05	0.00483046	0.462718	0.708118
5alpha-pregnan-diol disulfate	Lipid	Progestin Steroids	HMDB0240581,HMDB0240582	-0.13[-0.21, -0.04]	0.00257957	0.0206365	0.650654	0.741746	-0.14[-0.22, -0.05]	0.00134972	0.0114158	0.64862	0.741746	-0.12[-0.21, -0.04]	0.00401609	0.0214191	0.551634	0.741746
pregnanolone/allopregnanolone sulfate	Lipid	Progestin Steroids	HMDB0240591,HMDB0062782	-0.14[-0.22, -0.05]	0.00170113	0.0206365	0.00830852	0.040937	-0.14[-0.22, -0.05]	0.00142698	0.0114158	0.00510457	0.03637	-0.13[-0.22, -0.05]	0.0017835	0.0214191	0.0064033	0.0388184
glucuronide of C10H18O2 (8)*	Partially Characterized Molecules	Partially Characterized Molecules	NA	0.12[0.03, 0.2]	0.00680486	0.0362926	0.00506486	0.03637	0.11[0.03, 0.2]	0.00884583	0.0353833	0.00209973	0.0299211	0.1[0.01, 0.18]	0.0220352	0.0881406	0.00334744	0.0318007
SDB PC2
3-hydroxy-3-methylglutarate	Lipid	Mevalonate Metabolism	HMDB0000355	0.09[0.05, 0.14]	5.861e-05	0.034111	0.285742	0.637296	0.09[0.05, 0.14]	4.5479e-05	0.0264688	0.199055	0.515732	0.08[0.03, 0.12]	0.0012202	0.411547	0.18359	0.515732
sphingomyelin (d18:2/23:0, d18:1/23:1, d17:1/24:1)*	Lipid	Sphingomyelins	HMDB0240634,HMDB0011696,HMDB0240614	-0.08[-0.13, -0.04]	0.000279125	0.0409419	0.00861831	0.040937	-0.08[-0.13, -0.03]	0.000565645	0.0479779	0.00681025	0.0388184	-0.04[-0.1, 0.02]	0.157246	0.809885	0.10587	0.317609
sphingomyelin (d18:2/24:1, d18:1/24:2)*	Lipid	Sphingomyelins	HMDB0240636,HMDB0240615	-0.08[-0.12, -0.04]	0.000281388	0.0409419	0.000843016	0.0221634	-0.08[-0.12, -0.04]	0.000286229	0.0479779	0.000596583	0.0221634	-0.04[-0.09, 0.02]	0.223996	0.833418	0.098708	0.312575
sphingomyelin (d18:2/24:2)*	Lipid	Sphingomyelins	HMDB0240644	-0.09[-0.14, -0.04]	0.000184997	0.0409419	0.00262729	0.0299511	-0.1[-0.15, -0.05]	0.000144458	0.0420371	0.0011665	0.0221634	-0.06[-0.13, 0]	0.0590359	0.701201	0.0981735	0.312575
Model 1 adjusted for demographic variables, including age, sex, field center, Hispanic/Latino background (Mexicans, Puerto Ricans, Cubans, Central Americans, Dominicans, and South Americans and other/multi) and body mass index (BMI); Model 2 adjusted for all model 1 covariates and lifestyle variables – alcohol use, cigarette use, physical activity (MET-min/day), and diet (Alternative Healthy Eati…
Beta coefficients were calculated using survey-weighted generalized linear regressions for each pair of SDB PC as the response variable and metabolite concentration as the exposure variable in the discovery dataset (batch 1).
Unadj two-sided p was derived from the one degree-of-freedom Wald test.
FDR-corrected p was derived using the Benjamini-Hochberg method to control false discovery rate (FDR) for multiple testing among metabolites in all models for each SDB PC in the discovery dataset (batch 1).
One-sided p was computed based on the unadjusted two-sided p from the replication (batch 2) dataset, guided by the estimated direction of association in the discovery study. (Sofer et al., 2017) and reflected the requirement of the same direction of associations in the discovery and validation datasets for concluding replication.
FDR-corrected one-sided p was computed based on one-sided p using Benjamini-Hochberg method to control false discovery rate (FDR) for multiple testing among metabolites flagged as significant (i.e., FDR corrected p <0.05 in batch 1) in all models for both SDB PCs in the replication dataset (batch 2).

## Sheet: suppl.5
Supplementary Data 5. Biochemical information of metabolites with FDR-corrected p<0.05 in the single metabolite associations with SDB PCs
Biochemical	super_pathway	sub_pathway	HMDB	KEGG	PUBCHEM	smiles
alpha-ketoglutarate	Energy	TCA Cycle	HMDB0000208	C00026	51	O=C(C(O)=O)CCC(O)=O
3-hydroxy-3-methylglutarate	Lipid	Mevalonate Metabolism	HMDB0000355	C03761	16625459993	CC(CC(O)=O)(CC(O)=O)O
2-linoleoylglycerol (18:2)	Lipid	Monoacylglycerol	HMDB0011538	NA	5365676	O=C(OC(CO)CO)CCCCCCC/C=C\C/C=C\CCCCC
1-linoleoylglycerol (18:2)	Lipid	Monoacylglycerol	HMDB0011568	NA	5283469	CCCCC/C=C\C/C=C\CCCCCCCC(OCC(O)CO)=O
propionylglycine	Lipid	Fatty Acid Metabolism (also BCAA Metabolism)	HMDB0000783	NA	98681	O=C(CC)NCC(O)=O
1-oleoyl-GPC (18:1)	Lipid	Lysophospholipid	HMDB0002815	C03916	16081932	O[C@H](COC(CCCCCCC/C=C\CCCCCCCC)=O)COP(OCC[N+](C)(C)C)([O-])=O
1-stearoyl-2-arachidonoyl-GPC (18:0/20:4)	Lipid	Phosphatidylcholine (PC)	HMDB0008048	NA	16219824	C[N+](C)(CCOP([O-])(OC[C@@]([H])(COC(CCCCCCCCCCCCCCCCC)=O)OC(CCC/C=C\C/C=C\C/C=C\C/C=C\CCCCC)=O)=O)C
5alpha-pregnan-3beta,20alpha-diol disulfate	Lipid	Progestin Steroids	HMDB0094650	NA	118703093	C[C@@]12[C@](CCC3C2CC[C@@]4(C)C3CCC4C(OS(=O)(O)=O)C)([H])C[C@@H](OS(=O)(O)=O)CC1
5alpha-pregnan-3beta,20beta-diol monosulfate (1)	Lipid	Progestin Steroids	HMDB0240580	NA	NA	O[C@H]1CC[C@@]2(C)[C@](CCC3C2CC[C@@]4(C)C3CCC4C(C)OS(=O)(O)=O)([H])C1
5alpha-pregnan-3beta,20alpha-diol monosulfate (2)	Lipid	Progestin Steroids	NA	NA	NA	C[C@@]12[C@](CCC3C2CC[C@@]4(C)C3CCC4[C@](C)([H])O)([H])C[C@@H](OS(=O)(O)=O)CC1
5alpha-pregnan-diol disulfate	Lipid	Progestin Steroids	HMDB0240581,HMDB0240582	NA	30822775127902	CC(OS(=O)(O)=O)C1CCC2C3CCC4CC(OS(=O)(O)=O)CCC4(C)C3CCC21C
pregnenediol sulfate (C21H34O5S)*	Lipid	Pregnenolone Steroids	HMDB0000774	C18044	105074	CC(C1CCC2C3CCC4CC(OS(O)(=O)=O)CCC4(C3CCC12C)C)=O
pregnenolone sulfate	Lipid	Pregnenolone Steroids	HMDB0000774	C18044	105074	C[C@]12CC[C@H](OS(=O)(O)=O)CC1=CC[C@@]3([H])[C@]4([H])CC[C@H]([C@](C)=O)[C@](C)4CC[C@]23[H]
cysteinylglycine disulfide*	Amino Acid	Glutathione Metabolism	HMDB0000709	NA	22833544	OC(CNC(C(N)CSSC[C@@H](C(O)=O)N)=O)=O
1-(1-enyl-palmitoyl)-GPC (P-16:0)*	Lipid	Lysoplasmalogen	HMDB0010407	NA	10917802	CCCCCCCCCCCCCC/C=C\OC[C@H](COP([O-])(OCC[N+](C)(C)C)=O)O
sphingomyelin (d18:2/16:0, d18:1/16:1)*	Lipid	Sphingomyelins	HMDB0240638,HMDB0240613	NA	NA	CCCCC/C=C/CCCCCCCCC(N[C@@](COP([O-])(OCC[N+](C)(C)C)=O)([C@](O)(/C=C/CCCCCCCCCCCCC)[H])[H])=O
5alpha-androstan-3alpha,17beta-diol 17-glucuronide	Lipid	Androgenic Steroids	NA	NA	NA	O[C@@H]1CC[C@]2(C)[C@]3([H])[C@](CCC2C1)([H])[C@@](CC4)([H])[C@@](CC3)(C)[C@H]4O[C@@H]([C@@H]([C@H]5O)O)O[C@H](C(O)=O)[C@H]5O
pregnanolone/allopregnanolone sulfate	Lipid	Progestin Steroids	HMDB0240591,HMDB0062782	C05480	31402129699967	C[C@]12C(C3CC[C@@]4(C[C@@H](CC[C@@]4(C3CC2)C)OS(=O)(O)=O)[H])CCC1C(C)=O
sphingomyelin (d17:1/16:0, d18:1/15:0, d16:1/17:0)*	Lipid	Sphingomyelins	HMDB0240617,HMDB0240608	NA	NA	CCCCCCCCCCCCC/C=C/[C@@H](O)[C@@H](NC(CCCCCCCCCCCCCC)=O)COP([O-])(OCC[N+](C)(C)C)=O
1-palmitoleoylglycerol (16:1)*	Lipid	Monoacylglycerol	HMDB0011565	NA	NA	CCCCCC/C=C/CCCCCCCC(OCC(O)CO)=O
sphingomyelin (d18:2/23:0, d18:1/23:1, d17:1/24:1)*	Lipid	Sphingomyelins	HMDB0240634,HMDB0011696,HMDB0240614	NA	134757653	[H][C@](NC(CCCCCCCCCCCCCCCCCCCCCC)=O)(COP(OCC[N+](C)(C)C)([O-])=O)[C@@](O)([H])/C=C/CCCCCCCC/C=C\CCC
sphingomyelin (d18:2/24:1, d18:1/24:2)*	Lipid	Sphingomyelins	HMDB0240636,HMDB0240615	NA	85336023	[H][C@](NC(CCCCCCCCCCCCC/C=C\CCCCCCCC)=O)(COP(OCC[N+](C)(C)C)([O-])=O)[C@@](O)([H])/C=C/CCCCCCCC/C=C\CCC
1-(1-enyl-palmitoyl)-2-arachidonoyl-GPC (P-16:0/20:4)*	Lipid	Plasmalogen	HMDB0011220	NA	NA	[H][C@](OC(CCC/C=C\C/C=C\C/C=C\C/C=C\CCCCC)=O)(COP(OCC[N+](C)(C)C)([O-])=O)CO/C=C\CCCCCCCCCCCCCC
linoleoyl-linoleoyl-glycerol (18:2/18:2) [1]*	Lipid	Diacylglycerol	HMDB0007248	NA	9543729	CCCCC/C=C/C/C=C/CCCCCCCC(OCC(OC(CCCCCCC/C=C/C/C=C/CCCCC)=O)CO)=O
sphingomyelin (d18:2/24:2)*	Lipid	Sphingomyelins	HMDB0240644	NA	NA	CCC/C=C/CCCCCCCC/C=C/[C@@H](O)[C@@H](NC(CCCCCCCCCCCCCCCC/C=C/C/C=C/CC)=O)COP([O-])(OCC[N+](C)(C)C)=O
glucuronide of C10H18O2 (8)*	Partially Characterized Molecules	Partially Characterized Molecules	NA	NA	NA	NA
pregnenetriol sulfate*	Lipid	Pregnenolone Steroids	NA	NA	129671303	O[C@H]1C2=C[C@@H](OS(=O)(O)=O)CC[C@]2(C)C3CC[C@@]4(C)C(CCC4[C@H](O)C)C3C1
Metabolite with * indicates they were identified based on accurate mass data, retention time and mass spectrometry but not reference standards. Therefore, the verification is not as robust as metabolites without *.

## Sheet: suppl.6
Supplementary Data 6. Single metabolite associations of SDB PCs and the common (batch 1 and batch 2) set of metabolites in the discovery dataset (batch 1 )
chemical_name	effect estimate	se	n	unadj p	FDR p	continuous or dichotomized	model	strata	trait
(14 or 15)-methylpalmitate (a17:0 or i17:0)	0.0128858	0.0215026	3299	0.548996	0.875386	Continuous	model_1	both	sdb_pc1
(14 or 15)-methylpalmitate (a17:0 or i17:0)	0.0127924	0.0210996	3182	0.544324	0.902554	Continuous	model_3	both	sdb_pc1
(14 or 15)-methylpalmitate (a17:0 or i17:0)	0.011901	0.0211435	3256	0.573526	0.862968	Continuous	model_2	both	sdb_pc1
(16 or 17)-methylstearate (a19:0 or i19:0)	-0.00249241	0.021232	3256	0.906551	0.980693	Continuous	model_2	both	sdb_pc1
(16 or 17)-methylstearate (a19:0 or i19:0)	-0.00687021	0.0221692	3182	0.756638	0.943673	Continuous	model_3	both	sdb_pc1
(16 or 17)-methylstearate (a19:0 or i19:0)	-0.00236904	0.0211453	3299	0.910795	0.972759	Continuous	model_1	both	sdb_pc1
(2 or 3)-decenoate (10:1n7 or n8)	0.0118034	0.0255221	3182	0.643739	0.931333	Continuous	model_3	both	sdb_pc1
(2 or 3)-decenoate (10:1n7 or n8)	0.00897075	0.0254238	3256	0.724202	0.93838	Continuous	model_2	both	sdb_pc1
(2 or 3)-decenoate (10:1n7 or n8)	0.00650905	0.0257245	3299	0.800246	0.95845	Continuous	model_1	both	sdb_pc1
(N(1) + N(8))-acetylspermidine	0.0222129	0.0184528	3299	0.228679	0.689592	Continuous	model_1	both	sdb_pc1
(N(1) + N(8))-acetylspermidine	0.0210174	0.0180517	3256	0.244307	0.661334	Continuous	model_2	both	sdb_pc1
(N(1) + N(8))-acetylspermidine	0.0302348	0.0181624	3182	0.0959733	0.585093	Continuous	model_3	both	sdb_pc1
(R)-3-hydroxybutyrylcarnitine	0.000953804	0.0231568	3256	0.967145	0.991535	Continuous	model_2	both	sdb_pc1
(R)-3-hydroxybutyrylcarnitine	0.0011594	0.0228137	3299	0.959469	0.988461	Continuous	model_1	both	sdb_pc1
(R)-3-hydroxybutyrylcarnitine	-0.00476402	0.0233952	3182	0.83864	0.957062	Continuous	model_3	both	sdb_pc1
(S)-3-hydroxybutyrylcarnitine	0.0196015	0.0219441	3256	0.371725	0.741407	Continuous	model_2	both	sdb_pc1
(S)-3-hydroxybutyrylcarnitine	0.0172914	0.0224383	3182	0.440932	0.8507	Continuous	model_3	both	sdb_pc1
(S)-3-hydroxybutyrylcarnitine	0.0182887	0.0217483	3299	0.400392	0.749556	Continuous	model_1	both	sdb_pc1
1-(1-enyl-oleoyl)-GPE (P-18:1)*	-0.031812	0.0195633	3256	0.103927	0.468501	Continuous	model_2	both	sdb_pc1
1-(1-enyl-oleoyl)-GPE (P-18:1)*	-0.0321703	0.0192063	3299	0.0939369	0.463316	Continuous	model_1	both	sdb_pc1
1-(1-enyl-oleoyl)-GPE (P-18:1)*	-0.0302618	0.0205299	3182	0.140473	0.605597	Continuous	model_3	both	sdb_pc1
1-(1-enyl-palmitoyl)-2-arachidonoyl-GPC (P-16:0/20:4)*	0.0316316	0.0188407	3299	0.0931728	0.463316	Continuous	model_1	both	sdb_pc1
1-(1-enyl-palmitoyl)-2-arachidonoyl-GPC (P-16:0/20:4)*	0.0296407	0.0195609	3256	0.129695	0.493348	Continuous	model_2	both	sdb_pc1
1-(1-enyl-palmitoyl)-2-arachidonoyl-GPC (P-16:0/20:4)*	0.0439268	0.0214445	3182	0.0405211	0.436727	Continuous	model_3	both	sdb_pc1
1-(1-enyl-palmitoyl)-2-arachidonoyl-GPE (P-16:0/20:4)*	0.0270345	0.0204992	3182	0.187233	0.672651	Continuous	model_3	both	sdb_pc1
1-(1-enyl-palmitoyl)-2-arachidonoyl-GPE (P-16:0/20:4)*	0.0239164	0.0195714	3299	0.221705	0.674402	Continuous	model_1	both	sdb_pc1
1-(1-enyl-palmitoyl)-2-arachidonoyl-GPE (P-16:0/20:4)*	0.0247845	0.0199655	3256	0.214469	0.643407	Continuous	model_2	both	sdb_pc1
1-(1-enyl-palmitoyl)-2-linoleoyl-GPC (P-16:0/18:2)*	-0.00698546	0.0195565	3299	0.720946	0.926249	Continuous	model_1	both	sdb_pc1
1-(1-enyl-palmitoyl)-2-linoleoyl-GPC (P-16:0/18:2)*	0.0203729	0.023306	3182	0.382037	0.836664	Continuous	model_3	both	sdb_pc1
1-(1-enyl-palmitoyl)-2-linoleoyl-GPC (P-16:0/18:2)*	-0.00978934	0.0198634	3256	0.622131	0.877051	Continuous	model_2	both	sdb_pc1
1-(1-enyl-palmitoyl)-2-linoleoyl-GPE (P-16:0/18:2)*	0.0240064	0.0182503	3256	0.188376	0.617334	Continuous	model_2	both	sdb_pc1
1-(1-enyl-palmitoyl)-2-linoleoyl-GPE (P-16:0/18:2)*	0.0248375	0.0180186	3299	0.168068	0.585559	Continuous	model_1	both	sdb_pc1
1-(1-enyl-palmitoyl)-2-linoleoyl-GPE (P-16:0/18:2)*	0.0296265	0.0181082	3182	0.101823	0.585093	Continuous	model_3	both	sdb_pc1
1-(1-enyl-palmitoyl)-2-oleoyl-GPC (P-16:0/18:1)*	-0.0403004	0.0200889	3299	0.0448459	0.372861	Continuous	model_1	both	sdb_pc1
1-(1-enyl-palmitoyl)-2-oleoyl-GPC (P-16:0/18:1)*	-0.00826386	0.0271889	3182	0.761171	0.943673	Continuous	model_3	both	sdb_pc1
1-(1-enyl-palmitoyl)-2-oleoyl-GPC (P-16:0/18:1)*	-0.0434325	0.0203779	3256	0.0330606	0.285951	Continuous	model_2	both	sdb_pc1
1-(1-enyl-palmitoyl)-2-oleoyl-GPE (P-16:0/18:1)*	0.0339958	0.0202541	3299	0.0932558	0.463316	Continuous	model_1	both	sdb_pc1
1-(1-enyl-palmitoyl)-2-oleoyl-GPE (P-16:0/18:1)*	0.0369473	0.0214823	3182	0.0854519	0.565148	Continuous	model_3	both	sdb_pc1
1-(1-enyl-palmitoyl)-2-oleoyl-GPE (P-16:0/18:1)*	0.0321612	0.0204392	3256	0.115601	0.480571	Continuous	model_2	both	sdb_pc1
1-(1-enyl-palmitoyl)-2-palmitoleoyl-GPC (P-16:0/16:1)*	-0.0339354	0.020229	3256	0.0934325	0.445719	Continuous	model_2	both	sdb_pc1
1-(1-enyl-palmitoyl)-2-palmitoleoyl-GPC (P-16:0/16:1)*	-0.0312731	0.0198198	3299	0.114595	0.50526	Continuous	model_1	both	sdb_pc1
1-(1-enyl-palmitoyl)-2-palmitoleoyl-GPC (P-16:0/16:1)*	-0.00939576	0.0233682	3182	0.687629	0.937281	Continuous	model_3	both	sdb_pc1
1-(1-enyl-palmitoyl)-2-palmitoyl-GPC (P-16:0/16:0)*	-0.0254496	0.0194611	3256	0.190969	0.617334	Continuous	model_2	both	sdb_pc1
1-(1-enyl-palmitoyl)-2-palmitoyl-GPC (P-16:0/16:0)*	-0.02233	0.0193137	3299	0.24761	0.696981	Continuous	model_1	both	sdb_pc1
1-(1-enyl-palmitoyl)-2-palmitoyl-GPC (P-16:0/16:0)*	-0.00646229	0.0235346	3182	0.783634	0.943673	Continuous	model_3	both	sdb_pc1
1-(1-enyl-palmitoyl)-GPC (P-16:0)*	-0.0344169	0.0217233	3256	0.113118	0.480571	Continuous	model_2	both	sdb_pc1
1-(1-enyl-palmitoyl)-GPC (P-16:0)*	-0.0272212	0.0228518	3182	0.233572	0.726945	Continuous	model_3	both	sdb_pc1
1-(1-enyl-palmitoyl)-GPC (P-16:0)*	-0.0344028	0.0216985	3299	0.112855	0.501386	Continuous	model_1	both	sdb_pc1
1-(1-enyl-palmitoyl)-GPE (P-16:0)*	-0.0310769	0.0197807	3299	0.116166	0.508334	Continuous	model_1	both	sdb_pc1
1-(1-enyl-palmitoyl)-GPE (P-16:0)*	-0.0297229	0.0210681	3182	0.158303	0.637167	Continuous	model_3	both	sdb_pc1
1-(1-enyl-palmitoyl)-GPE (P-16:0)*	-0.0296509	0.0200348	3256	0.138882	0.50836	Continuous	model_2	both	sdb_pc1
1-(1-enyl-stearoyl)-2-arachidonoyl-GPE (P-18:0/20:4)*	0.0296916	0.0182048	3256	0.102895	0.468501	Continuous	model_2	both	sdb_pc1
1-(1-enyl-stearoyl)-2-arachidonoyl-GPE (P-18:0/20:4)*	0.0358934	0.0201719	3182	0.0751781	0.535821	Continuous	model_3	both	sdb_pc1
1-(1-enyl-stearoyl)-2-arachidonoyl-GPE (P-18:0/20:4)*	0.0306326	0.0178118	3299	0.0854709	0.460959	Continuous	model_1	both	sdb_pc1
1-(1-enyl-stearoyl)-2-linoleoyl-GPE (P-18:0/18:2)*	0.0329998	0.0201854	3182	0.102084	0.585093	Continuous	model_3	both	sdb_pc1
1-(1-enyl-stearoyl)-2-linoleoyl-GPE (P-18:0/18:2)*	0.0320521	0.0184851	3256	0.0829276	0.4369	Continuous	model_2	both	sdb_pc1
1-(1-enyl-stearoyl)-2-linoleoyl-GPE (P-18:0/18:2)*	0.0337766	0.0186738	3299	0.0704864	0.436416	Continuous	model_1	both	sdb_pc1
1-(1-enyl-stearoyl)-2-oleoyl-GPE (P-18:0/18:1)	0.0313184	0.0210229	3182	0.136296	0.595605	Continuous	model_3	both	sdb_pc1
1-(1-enyl-stearoyl)-2-oleoyl-GPE (P-18:0/18:1)	0.0339523	0.0198765	3299	0.0876064	0.460959	Continuous	model_1	both	sdb_pc1
1-(1-enyl-stearoyl)-2-oleoyl-GPE (P-18:0/18:1)	0.0314321	0.0200258	3256	0.116512	0.480923	Continuous	model_2	both	sdb_pc1
1-(1-enyl-stearoyl)-GPE (P-18:0)*	-0.0358091	0.0190673	3299	0.0603763	0.4134	Continuous	model_1	both	sdb_pc1
1-(1-enyl-stearoyl)-GPE (P-18:0)*	-0.0357978	0.0203331	3182	0.0783125	0.549131	Continuous	model_3	both	sdb_pc1
1-(1-enyl-stearoyl)-GPE (P-18:0)*	-0.0353418	0.0192785	3256	0.0667683	0.409044	Continuous	model_2	both	sdb_pc1
1,2-dilinoleoyl-GPC (18:2/18:2)	-0.0054622	0.0201586	3256	0.786421	0.953536	Continuous	model_2	both	sdb_pc1
1,2-dilinoleoyl-GPC (18:2/18:2)	-0.00276135	0.0208511	3299	0.894642	0.972759	Continuous	model_1	both	sdb_pc1
1,2-dilinoleoyl-GPC (18:2/18:2)	-0.00318404	0.0215082	3182	0.882312	0.957062	Continuous	model_3	both	sdb_pc1
1,2-dilinoleoyl-GPE (18:2/18:2)*	-0.0842419	0.0401178	3182	0.0357408	0.114371	Dichotomized	model_3	both	sdb_pc1
1,2-dilinoleoyl-GPE (18:2/18:2)*	-0.0621846	0.0392824	3256	0.113418	0.302448	Dichotomized	model_2	both	sdb_pc1
1,2-dilinoleoyl-GPE (18:2/18:2)*	-0.0618134	0.0394569	3299	0.117207	0.312553	Dichotomized	model_1	both	sdb_pc1
1,2-dipalmitoyl-GPC (16:0/16:0)	0.00156991	0.0218239	3299	0.942653	0.986734	Continuous	model_1	both	sdb_pc1
1,2-dipalmitoyl-GPC (16:0/16:0)	0.000330201	0.0222403	3256	0.988154	0.991535	Continuous	model_2	both	sdb_pc1
1,2-dipalmitoyl-GPC (16:0/16:0)	-0.0142571	0.0254699	3182	0.575641	0.910389	Continuous	model_3	both	sdb_pc1
1,5-anhydroglucitol (1,5-AG)	-0.023748	0.0260576	3182	0.362103	0.821698	Continuous	model_3	both	sdb_pc1
1,5-anhydroglucitol (1,5-AG)	-0.0307924	0.0228813	3299	0.178385	0.603604	Continuous	model_1	both	sdb_pc1
1,5-anhydroglucitol (1,5-AG)	-0.0314071	0.0231935	3256	0.175693	0.598005	Continuous	model_2	both	sdb_pc1
10-heptadecenoate (17:1n7)	0.013049	0.0244161	3256	0.593034	0.8672	Continuous	model_2	both	sdb_pc1
10-heptadecenoate (17:1n7)	0.010638	0.0247595	3182	0.667448	0.937281	Continuous	model_3	both	sdb_pc1
10-heptadecenoate (17:1n7)	0.0141729	0.0251169	3299	0.572565	0.883178	Continuous	model_1	both	sdb_pc1
10-nonadecenoate (19:1n9)	0.00988392	0.0238761	3256	0.678898	0.916748	Continuous	model_2	both	sdb_pc1
10-nonadecenoate (19:1n9)	0.00999188	0.0242893	3299	0.680802	0.923605	Continuous	model_1	both	sdb_pc1
10-nonadecenoate (19:1n9)	0.0055179	0.0242835	3182	0.820247	0.95668	Continuous	model_3	both	sdb_pc1
10-undecenoate (11:1n1)	0.0243398	0.0224222	3256	0.277689	0.673397	Continuous	model_2	both	sdb_pc1
10-undecenoate (11:1n1)	0.0220862	0.0222954	3299	0.321874	0.730581	Continuous	model_1	both	sdb_pc1
10-undecenoate (11:1n1)	0.0333349	0.022412	3182	0.136918	0.595605	Continuous	model_3	both	sdb_pc1
11beta-hydroxyandrosterone glucuronide	-0.0207592	0.0196744	3182	0.291363	0.785239	Continuous	model_3	both	sdb_pc1
11beta-hydroxyandrosterone glucuronide	-0.00182915	0.0189902	3299	0.923266	0.973443	Continuous	model_1	both	sdb_pc1
11beta-hydroxyandrosterone glucuronide	-0.00352148	0.0191039	3256	0.853752	0.967495	Continuous	model_2	both	sdb_pc1
11beta-hydroxyetiocholanolone glucuronide*	-0.0223747	0.0214678	3182	0.297299	0.786492	Continuous	model_3	both	sdb_pc1
11beta-hydroxyetiocholanolone glucuronide*	-0.0245415	0.0207594	3299	0.237131	0.695836	Continuous	model_1	both	sdb_pc1
11beta-hydroxyetiocholanolone glucuronide*	-0.0262155	0.0208289	3256	0.20817	0.641032	Continuous	model_2	both	sdb_pc1
12-HETE	-0.011674	0.0197146	3256	0.553749	0.859419	Continuous	model_2	both	sdb_pc1
12-HETE	-0.0100703	0.0197161	3299	0.609516	0.907835	Continuous	model_1	both	sdb_pc1
12-HETE	-0.00518537	0.0195024	3182	0.790329	0.943673	Continuous	model_3	both	sdb_pc1
13-HODE + 9-HODE	-0.000987214	0.0189866	3299	0.958532	0.988461	Continuous	model_1	both	sdb_pc1
13-HODE + 9-HODE	-0.00296247	0.0190596	3256	0.876481	0.970875	Continuous	model_2	both	sdb_pc1
13-HODE + 9-HODE	0.000181689	0.0190411	3182	0.992387	0.993853	Continuous	model_3	both	sdb_pc1
16a-hydroxy DHEA 3-sulfate	-0.0296377	0.0214178	3182	0.166423	0.645024	Continuous	model_3	both	sdb_pc1
16a-hydroxy DHEA 3-sulfate	-0.0232943	0.0219026	3256	0.287538	0.685848	Continuous	model_2	both	sdb_pc1
16a-hydroxy DHEA 3-sulfate	-0.0203619	0.0220006	3299	0.354697	0.744095	Continuous	model_1	both	sdb_pc1
16-hydroxypalmitate	-0.00825511	0.020618	3299	0.688874	0.926249	Continuous	model_1	both	sdb_pc1
16-hydroxypalmitate	-0.00854357	0.0209222	3256	0.683016	0.91805	Continuous	model_2	both	sdb_pc1
16-hydroxypalmitate	-0.0142161	0.0213678	3182	0.505856	0.877455	Continuous	model_3	both	sdb_pc1
17alpha-hydroxypregnenolone 3-sulfate	-0.05738	0.0488855	3256	0.240489	0.384783	Dichotomized	model_2	both	sdb_pc1
17alpha-hydroxypregnenolone 3-sulfate	-0.0650433	0.0469125	3182	0.165599	0.331199	Dichotomized	model_3	both	sdb_pc1
17alpha-hydroxypregnenolone 3-sulfate	-0.0520558	0.0469161	3299	0.267193	0.427509	Dichotomized	model_1	both	sdb_pc1
1-arachidonoyl-GPA (20:4)	0.0525076	0.0189736	3256	0.0056505	0.12346	Continuous	model_2	both	sdb_pc1
1-arachidonoyl-GPA (20:4)	0.0521754	0.018635	3299	0.0051124	0.123976	Continuous	model_1	both	sdb_pc1
1-arachidonoyl-GPA (20:4)	0.051716	0.0189326	3182	0.00630304	0.191987	Continuous	model_3	both	sdb_pc1
1-arachidonoyl-GPC (20:4n6)*	-0.00213024	0.0202602	3299	0.916261	0.972759	Continuous	model_1	both	sdb_pc1
1-arachidonoyl-GPC (20:4n6)*	-0.00249055	0.0204259	3256	0.902953	0.979897	Continuous	model_2	both	sdb_pc1
1-arachidonoyl-GPC (20:4n6)*	-0.00785003	0.0235549	3182	0.738934	0.943673	Continuous	model_3	both	sdb_pc1
1-arachidonoyl-GPE (20:4n6)*	0.0231586	0.0194587	3299	0.23399	0.695836	Continuous	model_1	both	sdb_pc1
1-arachidonoyl-GPE (20:4n6)*	0.00435199	0.0235059	3182	0.853116	0.957062	Continuous	model_3	both	sdb_pc1
1-arachidonoyl-GPE (20:4n6)*	0.019177	0.0194501	3256	0.324153	0.715446	Continuous	model_2	both	sdb_pc1
1-arachidonoyl-GPI (20:4)*	0.0578585	0.0201547	3256	0.0040954	0.113501	Continuous	model_2	both	sdb_pc1
1-arachidonoyl-GPI (20:4)*	0.0583677	0.0237309	3182	0.0139105	0.269864	Continuous	model_3	both	sdb_pc1
1-arachidonoyl-GPI (20:4)*	0.0578408	0.0204001	3299	0.00457796	0.119406	Continuous	model_1	both	sdb_pc1
1-arachidonylglycerol (20:4)	0.055409	0.0194308	3256	0.00434983	0.115073	Continuous	model_2	both	sdb_pc1
1-arachidonylglycerol (20:4)	0.0564468	0.0191896	3299	0.00326601	0.105601	Continuous	model_1	both	sdb_pc1
1-arachidonylglycerol (20:4)	0.0546017	0.0200947	3182	0.0065834	0.191987	Continuous	model_3	both	sdb_pc1
1-carboxyethylisoleucine	0.00854299	0.0293286	3256	0.770833	0.943893	Continuous	model_2	both	sdb_pc1
1-carboxyethylisoleucine	0.0115406	0.0294414	3299	0.695069	0.926249	Continuous	model_1	both	sdb_pc1
1-carboxyethylisoleucine	-0.048093	0.0334037	3182	0.149938	0.623315	Continuous	model_3	both	sdb_pc1
1-carboxyethylleucine	0.0210183	0.0339234	3256	0.535533	0.853389	Continuous	model_2	both	sdb_pc1
1-carboxyethylleucine	0.0226381	0.0346955	3299	0.514092	0.858299	Continuous	model_1	both	sdb_pc1
1-carboxyethylleucine	-0.0370624	0.0405103	3182	0.36025	0.821698	Continuous	model_3	both	sdb_pc1
1-carboxyethylphenylalanine	0.00980693	0.0289342	3256	0.734656	0.940131	Continuous	model_2	both	sdb_pc1
1-carboxyethylphenylalanine	-0.0427463	0.0318685	3182	0.179812	0.662347	Continuous	model_3	both	sdb_pc1
1-carboxyethylphenylalanine	0.0126239	0.0289636	3299	0.662943	0.917498	Continuous	model_1	both	sdb_pc1
1-carboxyethylvaline	0.00939381	0.028647	3256	0.742975	0.941704	Continuous	model_2	both	sdb_pc1
1-carboxyethylvaline	-0.0467741	0.0323426	3182	0.148118	0.623315	Continuous	model_3	both	sdb_pc1
1-carboxyethylvaline	0.0106408	0.0295375	3299	0.718661	0.926249	Continuous	model_1	both	sdb_pc1
1-dihomo-linolenylglycerol (20:3)	0.0476258	0.023216	3182	0.0402259	0.436727	Continuous	model_3	both	sdb_pc1
1-dihomo-linolenylglycerol (20:3)	0.0576907	0.0214882	3256	0.00725827	0.142294	Continuous	model_2	both	sdb_pc1
1-dihomo-linolenylglycerol (20:3)	0.0579008	0.0214434	3299	0.00693036	0.151168	Continuous	model_1	both	sdb_pc1
1-lignoceroyl-GPC (24:0)	0.0125325	0.0191477	3256	0.512778	0.841363	Continuous	model_2	both	sdb_pc1
1-lignoceroyl-GPC (24:0)	0.0113046	0.0192612	3299	0.557265	0.880589	Continuous	model_1	both	sdb_pc1
1-lignoceroyl-GPC (24:0)	0.0241427	0.0217423	3182	0.266826	0.758901	Continuous	model_3	both	sdb_pc1
1-linolenoylglycerol (18:3)	0.0492923	0.0226382	3299	0.0294513	0.306083	Continuous	model_1	both	sdb_pc1
1-linolenoylglycerol (18:3)	0.0289988	0.0277861	3182	0.29665	0.786492	Continuous	model_3	both	sdb_pc1
1-linolenoylglycerol (18:3)	0.0510454	0.0223896	3256	0.0226152	0.239309	Continuous	model_2	both	sdb_pc1
1-linolenoyl-GPC (18:3)*	-0.0502436	0.0207714	3256	0.0155681	0.181736	Continuous	model_2	both	sdb_pc1
1-linolenoyl-GPC (18:3)*	-0.0506884	0.0211996	3299	0.0168019	0.199321	Continuous	model_1	both	sdb_pc1
1-linolenoyl-GPC (18:3)*	-0.0687686	0.023838	3182	0.00391622	0.162803	Continuous	model_3	both	sdb_pc1
1-linoleoyl-2-arachidonoyl-GPC (18:2/20:4n6)*	0.000232544	0.0181957	3256	0.989803	0.991535	Continuous	model_2	both	sdb_pc1
1-linoleoyl-2-arachidonoyl-GPC (18:2/20:4n6)*	0.00298954	0.0183686	3299	0.870713	0.972759	Continuous	model_1	both	sdb_pc1
1-linoleoyl-2-arachidonoyl-GPC (18:2/20:4n6)*	-0.00128941	0.0233636	3182	0.955988	0.986409	Continuous	model_3	both	sdb_pc1
1-linoleoyl-2-linolenoyl-GPC (18:2/18:3)*	-0.0273741	0.0198499	3182	0.167877	0.645024	Continuous	model_3	both	sdb_pc1
1-linoleoyl-2-linolenoyl-GPC (18:2/18:3)*	-0.0295093	0.018523	3299	0.111133	0.500461	Continuous	model_1	both	sdb_pc1
1-linoleoyl-2-linolenoyl-GPC (18:2/18:3)*	-0.0270197	0.0190841	3256	0.156827	0.55996	Continuous	model_2	both	sdb_pc1
1-linoleoylglycerol (18:2)	0.0682738	0.0192451	3256	0.000388767	0.0230013	Continuous	model_2	both	sdb_pc1
1-linoleoylglycerol (18:2)	0.0577565	0.0211661	3182	0.0063579	0.191987	Continuous	model_3	both	sdb_pc1
1-linoleoylglycerol (18:2)	0.0684921	0.0189149	3299	0.000293382	0.0213435	Continuous	model_1	both	sdb_pc1
1-linoleoyl-GPA (18:2)*	0.0150638	0.0187608	3256	0.422012	0.776446	Continuous	model_2	both	sdb_pc1
1-linoleoyl-GPA (18:2)*	0.0165027	0.0187001	3299	0.37751	0.744873	Continuous	model_1	both	sdb_pc1
1-linoleoyl-GPA (18:2)*	0.0149262	0.0186549	3182	0.423639	0.8507	Continuous	model_3	both	sdb_pc1
1-linoleoyl-GPC (18:2)	-0.0411914	0.0226827	3299	0.0693735	0.436416	Continuous	model_1	both	sdb_pc1
1-linoleoyl-GPC (18:2)	-0.0535172	0.0242253	3182	0.0271647	0.365506	Continuous	model_3	both	sdb_pc1
1-linoleoyl-GPC (18:2)	-0.0419905	0.0224364	3256	0.0612714	0.396222	Continuous	model_2	both	sdb_pc1
1-linoleoyl-GPE (18:2)*	-0.00752188	0.0196482	3299	0.701847	0.926249	Continuous	model_1	both	sdb_pc1
1-linoleoyl-GPE (18:2)*	-0.0358762	0.0220384	3182	0.103547	0.585093	Continuous	model_3	both	sdb_pc1
1-linoleoyl-GPE (18:2)*	-0.0115336	0.0197637	3256	0.559507	0.862968	Continuous	model_2	both	sdb_pc1
1-linoleoyl-GPI (18:2)*	0.0414359	0.0187115	3299	0.0267969	0.28356	Continuous	model_1	both	sdb_pc1
1-linoleoyl-GPI (18:2)*	0.0329856	0.0207683	3182	0.112226	0.595605	Continuous	model_3	both	sdb_pc1
1-linoleoyl-GPI (18:2)*	0.0417762	0.0187913	3256	0.0262043	0.260603	Continuous	model_2	both	sdb_pc1
1-methyl-4-imidazoleacetate	0.0214588	0.0247457	3299	0.385846	0.744873	Continuous	model_1	both	sdb_pc1
1-methyl-4-imidazoleacetate	0.0181026	0.0239062	3256	0.448909	0.798975	Continuous	model_2	both	sdb_pc1
1-methyl-4-imidazoleacetate	0.0150905	0.0236653	3182	0.523693	0.891197	Continuous	model_3	both	sdb_pc1
1-methyl-5-imidazoleacetate	-0.0371772	0.0212507	3299	0.0802124	0.451797	Continuous	model_1	both	sdb_pc1
1-methyl-5-imidazoleacetate	-0.0343312	0.0212571	3256	0.106301	0.471389	Continuous	model_2	both	sdb_pc1
1-methyl-5-imidazoleacetate	-0.0312708	0.0209519	3182	0.135566	0.595605	Continuous	model_3	both	sdb_pc1
1-methyl-5-imidazolelactate	-0.036214	0.0223301	3299	0.104855	0.488203	Continuous	model_1	both	sdb_pc1
1-methyl-5-imidazolelactate	-0.0345207	0.0218378	3182	0.113929	0.595605	Continuous	model_3	both	sdb_pc1
1-methyl-5-imidazolelactate	-0.0330249	0.0220951	3256	0.135	0.500444	Continuous	model_2	both	sdb_pc1
1-methylhistidine	0.0104972	0.0219336	3299	0.632229	0.913045	Continuous	model_1	both	sdb_pc1
1-methylhistidine	0.010806	0.0222113	3256	0.626605	0.878757	Continuous	model_2	both	sdb_pc1
1-methylhistidine	0.00395277	0.0238622	3182	0.868433	0.957062	Continuous	model_3	both	sdb_pc1
1-methylnicotinamide	-0.00753665	0.0178664	3299	0.673147	0.917498	Continuous	model_1	both	sdb_pc1
1-methylnicotinamide	-0.00600929	0.0181041	3256	0.739942	0.940276	Continuous	model_2	both	sdb_pc1
1-methylnicotinamide	0.00211294	0.0181092	3182	0.907115	0.966585	Continuous	model_3	both	sdb_pc1
1-myristoylglycerol (14:0)	0.0569293	0.021425	3256	0.00788072	0.142294	Continuous	model_2	both	sdb_pc1
1-myristoylglycerol (14:0)	0.0563634	0.0210632	3299	0.00745248	0.151168	Continuous	model_1	both	sdb_pc1
1-myristoylglycerol (14:0)	0.0280751	0.0257292	3182	0.275195	0.770018	Continuous	model_3	both	sdb_pc1
1-oleoylglycerol (18:1)	0.0401747	0.0216896	3256	0.0639883	0.404795	Continuous	model_2	both	sdb_pc1
1-oleoylglycerol (18:1)	0.0406861	0.0213631	3299	0.0568451	0.403461	Continuous	model_1	both	sdb_pc1
1-oleoylglycerol (18:1)	0.0130373	0.0238756	3182	0.585031	0.920162	Continuous	model_3	both	sdb_pc1
1-oleoyl-GPC (18:1)	-0.0594958	0.019379	3256	0.00213971	0.077832	Continuous	model_2	both	sdb_pc1
1-oleoyl-GPC (18:1)	-0.0574857	0.0198244	3299	0.00373462	0.108677	Continuous	model_1	both	sdb_pc1
1-oleoyl-GPC (18:1)	-0.0800847	0.0223122	3182	0.000331599	0.0275701	Continuous	model_3	both	sdb_pc1
1-oleoyl-GPE (18:1)	-0.0370071	0.0236216	3182	0.117193	0.595605	Continuous	model_3	both	sdb_pc1
1-oleoyl-GPE (18:1)	-0.0124899	0.0197002	3256	0.526082	0.849093	Continuous	model_2	both	sdb_pc1
1-oleoyl-GPE (18:1)	-0.00690348	0.0193261	3299	0.720935	0.926249	Continuous	model_1	both	sdb_pc1
1-oleoyl-GPI (18:1)	0.0112487	0.0177507	3256	0.526273	0.849093	Continuous	model_2	both	sdb_pc1
1-oleoyl-GPI (18:1)	0.0129699	0.0173692	3299	0.455235	0.810236	Continuous	model_1	both	sdb_pc1
1-oleoyl-GPI (18:1)	0.000570959	0.0194867	3182	0.976625	0.993699	Continuous	model_3	both	sdb_pc1
1-palmitoleoylglycerol (16:1)*	0.0438517	0.0244501	3182	0.0728897	0.530333	Continuous	model_3	both	sdb_pc1
1-palmitoleoylglycerol (16:1)*	0.062939	0.019828	3256	0.00150227	0.0708786	Continuous	model_2	both	sdb_pc1
1-palmitoleoylglycerol (16:1)*	0.0634431	0.0191768	3299	0.000938528	0.0455186	Continuous	model_1	both	sdb_pc1
1-palmitoleoyl-GPC (16:1)*	-0.040914	0.0197672	3299	0.0384717	0.346165	Continuous	model_1	both	sdb_pc1
1-palmitoleoyl-GPC (16:1)*	-0.0748202	0.0224614	3182	0.000865166	0.0559474	Continuous	model_3	both	sdb_pc1
1-palmitoleoyl-GPC (16:1)*	-0.0429166	0.0194001	3256	0.0269538	0.261452	Continuous	model_2	both	sdb_pc1
1-palmitoyl-2-arachidonoyl-GPC (16:0/20:4n6)	0.0619485	0.0202866	3299	0.00226063	0.0811451	Continuous	model_1	both	sdb_pc1
1-palmitoyl-2-arachidonoyl-GPC (16:0/20:4n6)	0.0611707	0.0205974	3256	0.00297964	0.091271	Continuous	model_2	both	sdb_pc1
1-palmitoyl-2-arachidonoyl-GPC (16:0/20:4n6)	0.0626601	0.0236597	3182	0.00808772	0.200178	Continuous	model_3	both	sdb_pc1
1-palmitoyl-2-arachidonoyl-GPE (16:0/20:4)*	0.000955823	0.026505	3182	0.971233	0.993423	Continuous	model_3	both	sdb_pc1
1-palmitoyl-2-arachidonoyl-GPE (16:0/20:4)*	0.029059	0.0225687	3256	0.197893	0.629366	Continuous	model_2	both	sdb_pc1
1-palmitoyl-2-arachidonoyl-GPE (16:0/20:4)*	0.0297144	0.0216052	3299	0.169027	0.585559	Continuous	model_1	both	sdb_pc1
1-palmitoyl-2-arachidonoyl-GPI (16:0/20:4)*	-0.0186753	0.0220583	3182	0.397201	0.84678	Continuous	model_3	both	sdb_pc1
1-palmitoyl-2-arachidonoyl-GPI (16:0/20:4)*	0.0102365	0.0184647	3256	0.579316	0.862968	Continuous	model_2	both	sdb_pc1
1-palmitoyl-2-arachidonoyl-GPI (16:0/20:4)*	0.0127744	0.0181287	3299	0.481029	0.833211	Continuous	model_1	both	sdb_pc1
1-palmitoyl-2-linoleoyl-GPC (16:0/18:2)	0.0394819	0.0218171	3256	0.0703457	0.414274	Continuous	model_2	both	sdb_pc1
1-palmitoyl-2-linoleoyl-GPC (16:0/18:2)	0.0238435	0.0265394	3182	0.368961	0.822742	Continuous	model_3	both	sdb_pc1
1-palmitoyl-2-linoleoyl-GPC (16:0/18:2)	0.0396649	0.0218773	3299	0.0698221	0.436416	Continuous	model_1	both	sdb_pc1
1-palmitoyl-2-linoleoyl-GPE (16:0/18:2)	0.0134877	0.0207734	3299	0.516159	0.858299	Continuous	model_1	both	sdb_pc1
1-palmitoyl-2-linoleoyl-GPE (16:0/18:2)	0.0132233	0.0216056	3256	0.540518	0.854841	Continuous	model_2	both	sdb_pc1
1-palmitoyl-2-linoleoyl-GPE (16:0/18:2)	-0.0306465	0.0248987	3182	0.218379	0.708945	Continuous	model_3	both	sdb_pc1
1-palmitoyl-2-linoleoyl-GPI (16:0/18:2)	0.0353211	0.0208818	3256	0.0907457	0.445206	Continuous	model_2	both	sdb_pc1
1-palmitoyl-2-linoleoyl-GPI (16:0/18:2)	0.0373736	0.0202433	3299	0.0648597	0.424139	Continuous	model_1	both	sdb_pc1
1-palmitoyl-2-linoleoyl-GPI (16:0/18:2)	0.00886098	0.02182	3182	0.684673	0.937281	Continuous	model_3	both	sdb_pc1
1-palmitoyl-2-oleoyl-GPC (16:0/18:1)	0.0114452	0.0210802	3256	0.587174	0.862968	Continuous	model_2	both	sdb_pc1
1-palmitoyl-2-oleoyl-GPC (16:0/18:1)	0.0116691	0.0202023	3299	0.563526	0.880589	Continuous	model_1	both	sdb_pc1
1-palmitoyl-2-oleoyl-GPC (16:0/18:1)	-0.0160264	0.0264245	3182	0.544183	0.902554	Continuous	model_3	both	sdb_pc1
1-palmitoyl-2-oleoyl-GPE (16:0/18:1)	0.0212	0.0219985	3256	0.335194	0.718542	Continuous	model_2	both	sdb_pc1
1-palmitoyl-2-oleoyl-GPE (16:0/18:1)	0.0227107	0.0209552	3299	0.278464	0.70219	Continuous	model_1	both	sdb_pc1
1-palmitoyl-2-oleoyl-GPE (16:0/18:1)	-0.0246643	0.0270989	3182	0.362739	0.821698	Continuous	model_3	both	sdb_pc1
1-palmitoyl-2-oleoyl-GPI (16:0/18:1)*	0.0246602	0.0208766	3256	0.237509	0.65706	Continuous	model_2	both	sdb_pc1
1-palmitoyl-2-oleoyl-GPI (16:0/18:1)*	-0.00111977	0.0210601	3182	0.957596	0.986409	Continuous	model_3	both	sdb_pc1
1-palmitoyl-2-oleoyl-GPI (16:0/18:1)*	0.0271661	0.0198891	3299	0.171975	0.589733	Continuous	model_1	both	sdb_pc1
1-palmitoyl-2-palmitoleoyl-GPC (16:0/16:1)*	-0.0312159	0.0234639	3182	0.183392	0.671285	Continuous	model_3	both	sdb_pc1
1-palmitoyl-2-palmitoleoyl-GPC (16:0/16:1)*	0.00542074	0.0204126	3256	0.790579	0.956584	Continuous	model_2	both	sdb_pc1
1-palmitoyl-2-palmitoleoyl-GPC (16:0/16:1)*	0.00610432	0.0195084	3299	0.754351	0.944156	Continuous	model_1	both	sdb_pc1
1-palmitoyl-2-stearoyl-GPC (16:0/18:0)	-0.0109892	0.026708	3182	0.680738	0.937281	Continuous	model_3	both	sdb_pc1
1-palmitoyl-2-stearoyl-GPC (16:0/18:0)	0.0131434	0.0217033	3299	0.544783	0.87303	Continuous	model_1	both	sdb_pc1
1-palmitoyl-2-stearoyl-GPC (16:0/18:0)	0.0118272	0.0217007	3256	0.585743	0.862968	Continuous	model_2	both	sdb_pc1
1-palmitoylglycerol (16:0)	0.0396631	0.0181736	3256	0.0290762	0.272941	Continuous	model_2	both	sdb_pc1
1-palmitoylglycerol (16:0)	0.0391188	0.0184849	3299	0.0343233	0.326854	Continuous	model_1	both	sdb_pc1
1-palmitoylglycerol (16:0)	0.0208714	0.0198389	3182	0.292778	0.785239	Continuous	model_3	both	sdb_pc1
1-palmitoyl-GPA (16:0)	0.0156697	0.0192979	3182	0.416799	0.8507	Continuous	model_3	both	sdb_pc1
1-palmitoyl-GPA (16:0)	0.0173891	0.0197222	3256	0.377939	0.741407	Continuous	model_2	both	sdb_pc1
1-palmitoyl-GPA (16:0)	0.018674	0.0195845	3299	0.340331	0.733603	Continuous	model_1	both	sdb_pc1
1-palmitoyl-GPC (16:0)	-0.0192315	0.0197165	3256	0.329361	0.715446	Continuous	model_2	both	sdb_pc1
1-palmitoyl-GPC (16:0)	-0.0192525	0.0199657	3299	0.334907	0.733603	Continuous	model_1	both	sdb_pc1
1-palmitoyl-GPC (16:0)	-0.0493634	0.0239391	3182	0.0392041	0.436727	Continuous	model_3	both	sdb_pc1
1-palmitoyl-GPE (16:0)	-0.0175535	0.01899	3256	0.355302	0.730691	Continuous	model_2	both	sdb_pc1
1-palmitoyl-GPE (16:0)	-0.017239	0.0187013	3299	0.35663	0.744095	Continuous	model_1	both	sdb_pc1
1-palmitoyl-GPE (16:0)	-0.0601172	0.0232165	3182	0.00961382	0.22125	Continuous	model_3	both	sdb_pc1
1-palmitoyl-GPI (16:0)	0.0293032	0.018058	3256	0.104648	0.468501	Continuous	model_2	both	sdb_pc1
1-palmitoyl-GPI (16:0)	0.0276763	0.0178822	3299	0.121695	0.510601	Continuous	model_1	both	sdb_pc1
1-palmitoyl-GPI (16:0)	0.0153424	0.021404	3182	0.473495	0.866306	Continuous	model_3	both	sdb_pc1
1-pentadecanoylglycerol (15:0)	0.027436	0.0198362	3299	0.166627	0.584545	Continuous	model_1	both	sdb_pc1
1-pentadecanoylglycerol (15:0)	0.0144065	0.0215206	3182	0.503224	0.876875	Continuous	model_3	both	sdb_pc1
1-pentadecanoylglycerol (15:0)	0.0268744	0.0199598	3256	0.178165	0.599377	Continuous	model_2	both	sdb_pc1
1-ribosyl-imidazoleacetate*	0.00327539	0.0228068	3299	0.885805	0.972759	Continuous	model_1	both	sdb_pc1
1-ribosyl-imidazoleacetate*	7.71298e-05	0.0230043	3256	0.997325	0.997325	Continuous	model_2	both	sdb_pc1
1-ribosyl-imidazoleacetate*	-0.00383944	0.0230967	3182	0.867973	0.957062	Continuous	model_3	both	sdb_pc1
1-stearoyl-2-arachidonoyl-GPC (18:0/20:4)	0.0698253	0.0186493	3299	0.00018103	0.0150514	Continuous	model_1	both	sdb_pc1
1-stearoyl-2-arachidonoyl-GPC (18:0/20:4)	0.0678852	0.0187589	3256	0.000295942	0.0215298	Continuous	model_2	both	sdb_pc1
1-stearoyl-2-arachidonoyl-GPC (18:0/20:4)	0.0668423	0.020557	3182	0.00114775	0.0667993	Continuous	model_3	both	sdb_pc1
1-stearoyl-2-arachidonoyl-GPE (18:0/20:4)	0.039554	0.0289587	3182	0.171977	0.653853	Continuous	model_3	both	sdb_pc1
1-stearoyl-2-arachidonoyl-GPE (18:0/20:4)	0.0555774	0.0226597	3256	0.0141788	0.179393	Continuous	model_2	both	sdb_pc1
1-stearoyl-2-arachidonoyl-GPE (18:0/20:4)	0.0557818	0.0221926	3299	0.011953	0.179572	Continuous	model_1	both	sdb_pc1
1-stearoyl-2-arachidonoyl-GPI (18:0/20:4)	0.0558798	0.025533	3182	0.028631	0.365506	Continuous	model_3	both	sdb_pc1
1-stearoyl-2-arachidonoyl-GPI (18:0/20:4)	0.0624829	0.0203702	3299	0.00215952	0.0811451	Continuous	model_1	both	sdb_pc1
1-stearoyl-2-arachidonoyl-GPI (18:0/20:4)	0.0612869	0.0204147	3256	0.00268127	0.0906095	Continuous	model_2	both	sdb_pc1
1-stearoyl-2-linoleoyl-GPC (18:0/18:2)*	0.0364805	0.0209418	3299	0.0815098	0.451797	Continuous	model_1	both	sdb_pc1
1-stearoyl-2-linoleoyl-GPC (18:0/18:2)*	0.0194353	0.0251783	3182	0.44017	0.8507	Continuous	model_3	both	sdb_pc1
1-stearoyl-2-linoleoyl-GPC (18:0/18:2)*	0.0345978	0.0205197	3256	0.0917814	0.445206	Continuous	model_2	both	sdb_pc1
1-stearoyl-2-linoleoyl-GPE (18:0/18:2)*	0.0419428	0.0221832	3256	0.0586579	0.392401	Continuous	model_2	both	sdb_pc1
1-stearoyl-2-linoleoyl-GPE (18:0/18:2)*	0.00199434	0.0280141	3182	0.943246	0.982056	Continuous	model_3	both	sdb_pc1
1-stearoyl-2-linoleoyl-GPE (18:0/18:2)*	0.0419206	0.0216132	3299	0.0524307	0.38807	Continuous	model_1	both	sdb_pc1
1-stearoyl-2-linoleoyl-GPI (18:0/18:2)	0.00653957	0.0228509	3182	0.774737	0.943673	Continuous	model_3	both	sdb_pc1
1-stearoyl-2-linoleoyl-GPI (18:0/18:2)	0.0288793	0.0198985	3256	0.146688	0.526991	Continuous	model_2	both	sdb_pc1
1-stearoyl-2-linoleoyl-GPI (18:0/18:2)	0.0301247	0.0195731	3299	0.123782	0.510601	Continuous	model_1	both	sdb_pc1
1-stearoyl-2-oleoyl-GPC (18:0/18:1)	0.0201906	0.0193628	3299	0.297064	0.703131	Continuous	model_1	both	sdb_pc1
1-stearoyl-2-oleoyl-GPC (18:0/18:1)	0.018305	0.0199522	3256	0.358909	0.73551	Continuous	model_2	both	sdb_pc1
1-stearoyl-2-oleoyl-GPC (18:0/18:1)	-0.00983646	0.0238656	3182	0.680222	0.937281	Continuous	model_3	both	sdb_pc1
1-stearoyl-2-oleoyl-GPE (18:0/18:1)	0.0559258	0.0223344	3299	0.0122789	0.179572	Continuous	model_1	both	sdb_pc1
1-stearoyl-2-oleoyl-GPE (18:0/18:1)	0.0548652	0.0231815	3256	0.017944	0.200835	Continuous	model_2	both	sdb_pc1
1-stearoyl-2-oleoyl-GPE (18:0/18:1)	0.0227995	0.029158	3182	0.434256	0.8507	Continuous	model_3	both	sdb_pc1
1-stearoyl-GPC (18:0)	-0.000834325	0.0197622	3256	0.966325	0.991535	Continuous	model_2	both	sdb_pc1
1-stearoyl-GPC (18:0)	-0.00029594	0.0199995	3299	0.988194	0.997298	Continuous	model_1	both	sdb_pc1
1-stearoyl-GPC (18:0)	-0.0245021	0.0241822	3182	0.310952	0.804329	Continuous	model_3	both	sdb_pc1
1-stearoyl-GPE (18:0)	0.00357043	0.0195631	3256	0.855183	0.967495	Continuous	model_2	both	sdb_pc1
1-stearoyl-GPE (18:0)	-0.0450509	0.0253458	3182	0.0754937	0.535821	Continuous	model_3	both	sdb_pc1
1-stearoyl-GPE (18:0)	0.00367382	0.0192483	3299	0.848632	0.969996	Continuous	model_1	both	sdb_pc1
1-stearoyl-GPI (18:0)	0.0316531	0.0192217	3299	0.0996129	0.478407	Continuous	model_1	both	sdb_pc1
1-stearoyl-GPI (18:0)	0.0307432	0.0218853	3182	0.160098	0.637167	Continuous	model_3	both	sdb_pc1
1-stearoyl-GPI (18:0)	0.0323881	0.0192552	3256	0.09256	0.445206	Continuous	model_2	both	sdb_pc1
2,3-dihydroxy-2-methylbutyrate	0.0291139	0.0228984	3256	0.203572	0.637741	Continuous	model_2	both	sdb_pc1
2,3-dihydroxy-2-methylbutyrate	0.0168567	0.0226997	3182	0.457726	0.853988	Continuous	model_3	both	sdb_pc1
2,3-dihydroxy-2-methylbutyrate	0.0261674	0.0229267	3299	0.253724	0.696981	Continuous	model_1	both	sdb_pc1
2,3-dihydroxy-5-methylthio-4-pentenoate (DMTPA)*	0.0237506	0.0273225	3299	0.3847	0.744873	Continuous	model_1	both	sdb_pc1
2,3-dihydroxy-5-methylthio-4-pentenoate (DMTPA)*	0.004623	0.0293447	3182	0.874819	0.957062	Continuous	model_3	both	sdb_pc1
2,3-dihydroxy-5-methylthio-4-pentenoate (DMTPA)*	0.0229762	0.0274599	3256	0.402752	0.763523	Continuous	model_2	both	sdb_pc1
21-hydroxypregnenolone disulfate	-0.0660158	0.0251594	3256	0.00869287	0.14455	Continuous	model_2	both	sdb_pc1
21-hydroxypregnenolone disulfate	-0.0645937	0.0255423	3299	0.0114423	0.179572	Continuous	model_1	both	sdb_pc1
21-hydroxypregnenolone disulfate	-0.0614735	0.024986	3182	0.0138815	0.269864	Continuous	model_3	both	sdb_pc1
2-aminoadipate	0.0196636	0.0236755	3182	0.406229	0.8507	Continuous	model_3	both	sdb_pc1
2-aminoadipate	0.0401692	0.0229657	3299	0.0802741	0.451797	Continuous	model_1	both	sdb_pc1
2-aminoadipate	0.0434463	0.0231975	3256	0.0610832	0.396222	Continuous	model_2	both	sdb_pc1
2-aminobutyrate	0.00973235	0.0216428	3256	0.652941	0.902641	Continuous	model_2	both	sdb_pc1
2-aminobutyrate	0.00690468	0.0212705	3299	0.745474	0.94086	Continuous	model_1	both	sdb_pc1
2-aminobutyrate	0.0143202	0.0215648	3182	0.506657	0.877455	Continuous	model_3	both	sdb_pc1
2-aminoheptanoate	0.0199702	0.0208878	3182	0.339036	0.821698	Continuous	model_3	both	sdb_pc1
2-aminoheptanoate	0.0283646	0.0209013	3299	0.174758	0.59479	Continuous	model_1	both	sdb_pc1
2-aminoheptanoate	0.0239035	0.0202982	3256	0.23895	0.65706	Continuous	model_2	both	sdb_pc1
2-aminooctanoate	0.0129256	0.0198084	3299	0.514058	0.858299	Continuous	model_1	both	sdb_pc1
2-aminooctanoate	0.0104012	0.0201585	3256	0.605876	0.872821	Continuous	model_2	both	sdb_pc1
2-aminooctanoate	0.0225918	0.020452	3182	0.269323	0.760903	Continuous	model_3	both	sdb_pc1
2-hydroxy-3-methylvalerate	0.0170653	0.0238547	3299	0.47437	0.82908	Continuous	model_1	both	sdb_pc1
2-hydroxy-3-methylvalerate	0.0156336	0.023801	3256	0.51128	0.841363	Continuous	model_2	both	sdb_pc1
2-hydroxy-3-methylvalerate	-0.0080763	0.0238199	3182	0.734567	0.943673	Continuous	model_3	both	sdb_pc1
2-hydroxy-4-(methylthio)butanoic acid	-0.00526005	0.0222216	3299	0.812883	0.960847	Continuous	model_1	both	sdb_pc1
2-hydroxy-4-(methylthio)butanoic acid	-0.0196182	0.0215012	3182	0.361544	0.821698	Continuous	model_3	both	sdb_pc1
2-hydroxy-4-(methylthio)butanoic acid	-0.00806914	0.0218578	3256	0.712004	0.929118	Continuous	model_2	both	sdb_pc1
2-hydroxybutyrate/2-hydroxyisobutyrate	0.0292218	0.0233737	3182	0.211227	0.708945	Continuous	model_3	both	sdb_pc1
2-hydroxybutyrate/2-hydroxyisobutyrate	0.0384094	0.0225441	3256	0.0884296	0.445206	Continuous	model_2	both	sdb_pc1
2-hydroxybutyrate/2-hydroxyisobutyrate	0.0335195	0.0225351	3299	0.1369	0.534739	Continuous	model_1	both	sdb_pc1
2-hydroxydecanoate	-0.00334685	0.0184163	3256	0.855792	0.967495	Continuous	model_2	both	sdb_pc1
2-hydroxydecanoate	0.0030712	0.0188432	3182	0.870528	0.957062	Continuous	model_3	both	sdb_pc1
2-hydroxydecanoate	-0.00196717	0.0181499	3299	0.913691	0.972759	Continuous	model_1	both	sdb_pc1
2-hydroxyglutarate	-0.000241679	0.0164425	3299	0.988273	0.997298	Continuous	model_1	both	sdb_pc1
2-hydroxyglutarate	0.00534035	0.0173429	3182	0.758138	0.943673	Continuous	model_3	both	sdb_pc1
2-hydroxyglutarate	0.00163342	0.0173251	3256	0.924886	0.985868	Continuous	model_2	both	sdb_pc1
2-hydroxyoctanoate	0.0169703	0.0236282	3256	0.47262	0.826021	Continuous	model_2	both	sdb_pc1
2-hydroxyoctanoate	0.0183928	0.0235067	3299	0.433952	0.784434	Continuous	model_1	both	sdb_pc1
2-hydroxyoctanoate	0.0212127	0.0233802	3182	0.364252	0.821698	Continuous	model_3	both	sdb_pc1
2-hydroxypalmitate	0.0468203	0.02183	3256	0.0319709	0.28396	Continuous	model_2	both	sdb_pc1
2-hydroxypalmitate	0.0466574	0.0242366	3182	0.0542194	0.478719	Continuous	model_3	both	sdb_pc1
2-hydroxypalmitate	0.0413273	0.0218661	3299	0.0587558	0.411998	Continuous	model_1	both	sdb_pc1
2-hydroxystearate	0.0445048	0.0199838	3182	0.0259445	0.365506	Continuous	model_3	both	sdb_pc1
2-hydroxystearate	0.0418143	0.0185467	3256	0.0241625	0.249063	Continuous	model_2	both	sdb_pc1
2-hydroxystearate	0.0390052	0.0184517	3299	0.0345231	0.326854	Continuous	model_1	both	sdb_pc1
2-ketocaprylate	0.0152661	0.021322	3182	0.474003	0.866306	Continuous	model_3	both	sdb_pc1
2-ketocaprylate	0.00991413	0.0217103	3299	0.647918	0.917498	Continuous	model_1	both	sdb_pc1
2-ketocaprylate	0.00844087	0.02158	3256	0.695692	0.920211	Continuous	model_2	both	sdb_pc1
2-linoleoylglycerol (18:2)	0.0621139	0.0201356	3182	0.002037	0.0987944	Continuous	model_3	both	sdb_pc1
2-linoleoylglycerol (18:2)	0.0679555	0.0190468	3299	0.000359968	0.0215499	Continuous	model_1	both	sdb_pc1
2-linoleoylglycerol (18:2)	0.0684022	0.0193049	3256	0.000395211	0.0230013	Continuous	model_2	both	sdb_pc1
2-methylcitrate/homocitrate	0.0213108	0.0189045	3182	0.25962	0.755494	Continuous	model_3	both	sdb_pc1
2-methylcitrate/homocitrate	0.0177392	0.0186128	3256	0.340558	0.718542	Continuous	model_2	both	sdb_pc1
2-methylcitrate/homocitrate	0.0193771	0.0182105	3299	0.287301	0.70219	Continuous	model_1	both	sdb_pc1
2-O-methylascorbic acid	0.0129825	0.0211157	3182	0.538668	0.898294	Continuous	model_3	both	sdb_pc1
2-O-methylascorbic acid	0.0307845	0.0199376	3256	0.122577	0.483213	Continuous	model_2	both	sdb_pc1
2-O-methylascorbic acid	0.0301348	0.0195212	3299	0.122663	0.510601	Continuous	model_1	both	sdb_pc1
2'-O-methylcytidine	0.0324746	0.0187986	3256	0.084077	0.4369	Continuous	model_2	both	sdb_pc1
2'-O-methylcytidine	0.036889	0.0189005	3182	0.0509684	0.478719	Continuous	model_3	both	sdb_pc1
2'-O-methylcytidine	0.0338771	0.0187161	3299	0.0702879	0.436416	Continuous	model_1	both	sdb_pc1
2'-O-methyluridine	-0.0020235	0.0211362	3256	0.92373	0.985868	Continuous	model_2	both	sdb_pc1
2'-O-methyluridine	0.000578768	0.0218048	3299	0.978824	0.996947	Continuous	model_1	both	sdb_pc1
2'-O-methyluridine	0.00368191	0.0201482	3182	0.855001	0.957062	Continuous	model_3	both	sdb_pc1
2-oxoarginine*	0.00159791	0.0210847	3182	0.93959	0.982056	Continuous	model_3	both	sdb_pc1
2-oxoarginine*	0.0206794	0.0213059	3256	0.331748	0.715446	Continuous	model_2	both	sdb_pc1
2-oxoarginine*	0.0189334	0.021345	3299	0.375069	0.744873	Continuous	model_1	both	sdb_pc1
2-palmitoyl-GPC (16:0)*	-0.00302204	0.0201859	3299	0.880993	0.972759	Continuous	model_1	both	sdb_pc1
2-palmitoyl-GPC (16:0)*	0.000255194	0.0200223	3256	0.989831	0.991535	Continuous	model_2	both	sdb_pc1
2-palmitoyl-GPC (16:0)*	-0.0231	0.0242287	3182	0.340379	0.821698	Continuous	model_3	both	sdb_pc1
2R,3R-dihydroxybutyrate	0.0243361	0.0192949	3256	0.207212	0.641032	Continuous	model_2	both	sdb_pc1
2R,3R-dihydroxybutyrate	0.0244774	0.0196418	3299	0.212695	0.672399	Continuous	model_1	both	sdb_pc1
2R,3R-dihydroxybutyrate	0.0122169	0.0193555	3182	0.52792	0.895173	Continuous	model_3	both	sdb_pc1
2S,3R-dihydroxybutyrate	0.00211619	0.0203806	3256	0.917301	0.984407	Continuous	model_2	both	sdb_pc1
2S,3R-dihydroxybutyrate	-0.00203403	0.0202304	3182	0.919913	0.970323	Continuous	model_3	both	sdb_pc1
2S,3R-dihydroxybutyrate	0.00113872	0.0200676	3299	0.954749	0.988461	Continuous	model_1	both	sdb_pc1
2-stearoyl-GPE (18:0)*	-0.0017992	0.018468	3256	0.922391	0.985868	Continuous	model_2	both	sdb_pc1
2-stearoyl-GPE (18:0)*	-0.00288976	0.0186054	3299	0.87657	0.972759	Continuous	model_1	both	sdb_pc1
2-stearoyl-GPE (18:0)*	-0.0367574	0.024262	3182	0.129768	0.595605	Continuous	model_3	both	sdb_pc1
3-(3-amino-3-carboxypropyl)uridine*	0.00331746	0.0235076	3299	0.887773	0.972759	Continuous	model_1	both	sdb_pc1
3-(3-amino-3-carboxypropyl)uridine*	0.00121991	0.0231923	3256	0.958051	0.991535	Continuous	model_2	both	sdb_pc1
3-(3-amino-3-carboxypropyl)uridine*	-0.00504282	0.0243483	3182	0.835923	0.957062	Continuous	model_3	both	sdb_pc1
3-(4-hydroxyphenyl)lactate	-0.0118217	0.0205847	3299	0.56577	0.880589	Continuous	model_1	both	sdb_pc1
3-(4-hydroxyphenyl)lactate	-0.0159821	0.0208238	3256	0.442789	0.792933	Continuous	model_2	both	sdb_pc1
3-(4-hydroxyphenyl)lactate	-0.0317819	0.021073	3182	0.131508	0.595605	Continuous	model_3	both	sdb_pc1
3,4-dihydroxybutyrate	-0.00329031	0.0232917	3299	0.88766	0.972759	Continuous	model_1	both	sdb_pc1
3,4-dihydroxybutyrate	-0.00579109	0.0231447	3256	0.802423	0.958953	Continuous	model_2	both	sdb_pc1
3,4-dihydroxybutyrate	-0.00987142	0.0246289	3182	0.688562	0.937281	Continuous	model_3	both	sdb_pc1
3-amino-2-piperidone	0.0156097	0.0241302	3256	0.5177	0.841623	Continuous	model_2	both	sdb_pc1
3-amino-2-piperidone	0.0158315	0.0250591	3299	0.52754	0.865687	Continuous	model_1	both	sdb_pc1
3-amino-2-piperidone	0.0192376	0.0238829	3182	0.420533	0.8507	Continuous	model_3	both	sdb_pc1
3-aminoisobutyrate	-0.0165021	0.0195727	3256	0.399163	0.761417	Continuous	model_2	both	sdb_pc1
3-aminoisobutyrate	-0.0147462	0.0194148	3299	0.447534	0.802871	Continuous	model_1	both	sdb_pc1
3-aminoisobutyrate	-0.00576849	0.0197936	3182	0.770721	0.943673	Continuous	model_3	both	sdb_pc1
3beta-hydroxy-5-cholestenoate	0.0215502	0.0212536	3256	0.310604	0.7025	Continuous	model_2	both	sdb_pc1
3beta-hydroxy-5-cholestenoate	0.0345799	0.0206244	3182	0.0936106	0.585093	Continuous	model_3	both	sdb_pc1
3beta-hydroxy-5-cholestenoate	0.0222106	0.020726	3299	0.283886	0.70219	Continuous	model_1	both	sdb_pc1
3b-hydroxy-5-cholenoic acid	-0.021165	0.0204579	3256	0.300874	0.693343	Continuous	model_2	both	sdb_pc1
3b-hydroxy-5-cholenoic acid	-0.0176649	0.0206213	3299	0.391647	0.744873	Continuous	model_1	both	sdb_pc1
3b-hydroxy-5-cholenoic acid	-0.0117262	0.0203288	3182	0.564056	0.910389	Continuous	model_3	both	sdb_pc1
3-carboxy-4-methyl-5-pentyl-2-furanpropionate (3-CMPFP)**	-0.00341835	0.0228954	3256	0.881314	0.973292	Continuous	model_2	both	sdb_pc1
3-carboxy-4-methyl-5-pentyl-2-furanpropionate (3-CMPFP)**	-0.00308185	0.0229245	3299	0.893059	0.972759	Continuous	model_1	both	sdb_pc1
3-carboxy-4-methyl-5-pentyl-2-furanpropionate (3-CMPFP)**	-0.00359224	0.0226798	3182	0.87415	0.957062	Continuous	model_3	both	sdb_pc1
3-carboxy-4-methyl-5-propyl-2-furanpropanoate (CMPF)	0.0165356	0.0209711	3182	0.430408	0.8507	Continuous	model_3	both	sdb_pc1
3-carboxy-4-methyl-5-propyl-2-furanpropanoate (CMPF)	0.00737955	0.0211679	3299	0.727374	0.928602	Continuous	model_1	both	sdb_pc1
3-carboxy-4-methyl-5-propyl-2-furanpropanoate (CMPF)	0.0161621	0.0214429	3256	0.451012	0.800272	Continuous	model_2	both	sdb_pc1
3-hydroxy-2-ethylpropionate	-0.0209662	0.0233342	3182	0.368909	0.822742	Continuous	model_3	both	sdb_pc1
3-hydroxy-2-ethylpropionate	-0.00483574	0.0218925	3299	0.825182	0.966104	Continuous	model_1	both	sdb_pc1
3-hydroxy-2-ethylpropionate	-0.00457695	0.0218962	3256	0.834425	0.967495	Continuous	model_2	both	sdb_pc1
3-hydroxy-3-methylglutarate	0.022312	0.0219829	3299	0.310121	0.716232	Continuous	model_1	both	sdb_pc1
3-hydroxy-3-methylglutarate	0.0219741	0.0219394	3256	0.316545	0.708575	Continuous	model_2	both	sdb_pc1
3-hydroxy-3-methylglutarate	0.0169107	0.0221725	3182	0.44565	0.850925	Continuous	model_3	both	sdb_pc1
3-hydroxybutyrate (BHBA)	0.00675802	0.0221412	3299	0.760196	0.946112	Continuous	model_1	both	sdb_pc1
3-hydroxybutyrate (BHBA)	0.0191944	0.0219742	3182	0.382393	0.836664	Continuous	model_3	both	sdb_pc1
3-hydroxybutyrate (BHBA)	0.0073264	0.0219902	3256	0.739009	0.940276	Continuous	model_2	both	sdb_pc1
3-hydroxybutyroylglycine**	-0.0181486	0.0217664	3299	0.4044	0.749556	Continuous	model_1	both	sdb_pc1
3-hydroxybutyroylglycine**	-0.0150305	0.022001	3256	0.494497	0.836341	Continuous	model_2	both	sdb_pc1
3-hydroxybutyroylglycine**	-0.00494845	0.0214076	3182	0.817195	0.95668	Continuous	model_3	both	sdb_pc1
3-hydroxydecanoate	-0.00955644	0.0206646	3182	0.643756	0.931333	Continuous	model_3	both	sdb_pc1
3-hydroxydecanoate	-0.00552424	0.0201756	3299	0.784232	0.955127	Continuous	model_1	both	sdb_pc1
3-hydroxydecanoate	-0.00579103	0.0201311	3256	0.773603	0.943893	Continuous	model_2	both	sdb_pc1
3-hydroxyhexanoate	0.00417433	0.0224674	3256	0.852606	0.967495	Continuous	model_2	both	sdb_pc1
3-hydroxyhexanoate	0.00522587	0.022345	3182	0.815085	0.95641	Continuous	model_3	both	sdb_pc1
3-hydroxyhexanoate	0.00415815	0.0221495	3299	0.851087	0.969996	Continuous	model_1	both	sdb_pc1
3-hydroxyhexanoylcarnitine (1)	0.00760161	0.0196493	3299	0.698857	0.926249	Continuous	model_1	both	sdb_pc1
3-hydroxyhexanoylcarnitine (1)	0.00556952	0.0191641	3182	0.77134	0.943673	Continuous	model_3	both	sdb_pc1
3-hydroxyhexanoylcarnitine (1)	0.00877811	0.0197292	3256	0.656371	0.905232	Continuous	model_2	both	sdb_pc1
3-hydroxyisobutyrate	-0.00219194	0.018602	3299	0.9062	0.972759	Continuous	model_1	both	sdb_pc1
3-hydroxyisobutyrate	-0.0031573	0.0178784	3256	0.859823	0.967495	Continuous	model_2	both	sdb_pc1
3-hydroxyisobutyrate	-0.0166885	0.0177742	3182	0.347775	0.821698	Continuous	model_3	both	sdb_pc1
3-hydroxylaurate	-0.0073376	0.0254403	3256	0.773022	0.943893	Continuous	model_2	both	sdb_pc1
3-hydroxylaurate	-0.00825183	0.0257357	3299	0.748485	0.94086	Continuous	model_1	both	sdb_pc1
3-hydroxylaurate	-0.00995394	0.0266534	3182	0.708807	0.943673	Continuous	model_3	both	sdb_pc1
3-hydroxyoctanoate	0.000187208	0.0210651	3299	0.992909	0.997298	Continuous	model_1	both	sdb_pc1
3-hydroxyoctanoate	0.000450646	0.021153	3256	0.983003	0.991535	Continuous	model_2	both	sdb_pc1
3-hydroxyoctanoate	0.0014227	0.0216198	3182	0.947533	0.984757	Continuous	model_3	both	sdb_pc1
3-hydroxyoctanoylcarnitine (1)	-0.0305005	0.0203454	3256	0.133839	0.500444	Continuous	model_2	both	sdb_pc1
3-hydroxyoctanoylcarnitine (1)	-0.025065	0.02023	3182	0.215345	0.708945	Continuous	model_3	both	sdb_pc1
3-hydroxyoctanoylcarnitine (1)	-0.0293317	0.0199332	3299	0.141156	0.540478	Continuous	model_1	both	sdb_pc1
3-hydroxyoctanoylcarnitine (2)	-0.0345019	0.0203616	3256	0.0901781	0.445206	Continuous	model_2	both	sdb_pc1
3-hydroxyoctanoylcarnitine (2)	-0.0295537	0.0205205	3182	0.14981	0.623315	Continuous	model_3	both	sdb_pc1
3-hydroxyoctanoylcarnitine (2)	-0.0339755	0.0199991	3299	0.0893465	0.460959	Continuous	model_1	both	sdb_pc1
3-hydroxyoleate*	0.0134231	0.0249641	3182	0.590788	0.920162	Continuous	model_3	both	sdb_pc1
3-hydroxyoleate*	0.0137953	0.0244976	3299	0.573347	0.883178	Continuous	model_1	both	sdb_pc1
3-hydroxyoleate*	0.015007	0.023954	3256	0.530992	0.850114	Continuous	model_2	both	sdb_pc1
3-hydroxysebacate	0.0168202	0.0241677	3182	0.486444	0.876503	Continuous	model_3	both	sdb_pc1
3-hydroxysebacate	0.0141411	0.0243364	3256	0.561195	0.862968	Continuous	model_2	both	sdb_pc1
3-hydroxysebacate	0.0140954	0.0242976	3299	0.561837	0.880589	Continuous	model_1	both	sdb_pc1
3-indoxyl sulfate	-0.0296616	0.0188075	3256	0.114769	0.480571	Continuous	model_2	both	sdb_pc1
3-indoxyl sulfate	-0.0252566	0.0182648	3299	0.166726	0.584545	Continuous	model_1	both	sdb_pc1
3-indoxyl sulfate	-0.0369379	0.0190744	3182	0.0528045	0.478719	Continuous	model_3	both	sdb_pc1
3-methoxytyrosine	0.0295165	0.0194766	3256	0.129648	0.493348	Continuous	model_2	both	sdb_pc1
3-methoxytyrosine	0.0328631	0.0191781	3299	0.0866076	0.460959	Continuous	model_1	both	sdb_pc1
3-methoxytyrosine	0.035611	0.0189339	3182	0.0599981	0.513514	Continuous	model_3	both	sdb_pc1
3-methyl-2-oxobutyrate	0.0508256	0.0238941	3256	0.03341	0.285951	Continuous	model_2	both	sdb_pc1
3-methyl-2-oxobutyrate	0.0478762	0.0245075	3299	0.0507565	0.38807	Continuous	model_1	both	sdb_pc1
3-methyl-2-oxobutyrate	0.0324826	0.0250521	3182	0.194769	0.679641	Continuous	model_3	both	sdb_pc1
3-methyl-2-oxovalerate	0.0453359	0.0246547	3256	0.0659393	0.408262	Continuous	model_2	both	sdb_pc1
3-methyl-2-oxovalerate	0.020609	0.0248361	3182	0.406651	0.8507	Continuous	model_3	both	sdb_pc1
3-methyl-2-oxovalerate	0.0436204	0.0248991	3299	0.0797937	0.451797	Continuous	model_1	both	sdb_pc1
3-methylglutaconate	-0.00569321	0.0175324	3182	0.745389	0.943673	Continuous	model_3	both	sdb_pc1
3-methylglutaconate	-0.00450717	0.0172145	3256	0.793456	0.958074	Continuous	model_2	both	sdb_pc1
3-methylglutaconate	-0.0044243	0.0172931	3299	0.798073	0.95845	Continuous	model_1	both	sdb_pc1
3-methylglutarylcarnitine (2)	-0.0184871	0.0209313	3256	0.377114	0.741407	Continuous	model_2	both	sdb_pc1
3-methylglutarylcarnitine (2)	-0.0177443	0.0208073	3299	0.393775	0.744873	Continuous	model_1	both	sdb_pc1
3-methylglutarylcarnitine (2)	-0.0177589	0.0205888	3182	0.388385	0.837185	Continuous	model_3	both	sdb_pc1
3-methylhistidine	-0.0216816	0.0198261	3256	0.274136	0.672608	Continuous	model_2	both	sdb_pc1
3-methylhistidine	-0.0194825	0.019327	3182	0.313432	0.807157	Continuous	model_3	both	sdb_pc1
3-methylhistidine	-0.0247792	0.0198938	3299	0.212922	0.672399	Continuous	model_1	both	sdb_pc1
3-ureidopropionate	0.00766793	0.021073	3299	0.715952	0.926249	Continuous	model_1	both	sdb_pc1
3-ureidopropionate	0.0080483	0.0213588	3256	0.706311	0.928367	Continuous	model_2	both	sdb_pc1
3-ureidopropionate	0.00776102	0.0220598	3182	0.724975	0.943673	Continuous	model_3	both	sdb_pc1
4-acetamidobutanoate	0.0228745	0.0221891	3256	0.302593	0.693343	Continuous	model_2	both	sdb_pc1
4-acetamidobutanoate	0.0244752	0.0221676	3299	0.269551	0.70219	Continuous	model_1	both	sdb_pc1
4-acetamidobutanoate	0.0166991	0.0226988	3182	0.461924	0.858912	Continuous	model_3	both	sdb_pc1
4-guanidinobutanoate	-0.0290847	0.020879	3256	0.163617	0.577121	Continuous	model_2	both	sdb_pc1
4-guanidinobutanoate	-0.0268727	0.021531	3299	0.211997	0.672399	Continuous	model_1	both	sdb_pc1
4-guanidinobutanoate	-0.0306527	0.0199239	3182	0.12393	0.595605	Continuous	model_3	both	sdb_pc1
4-hydroxyphenylpyruvate	0.0205664	0.0197418	3256	0.297519	0.691054	Continuous	model_2	both	sdb_pc1
4-hydroxyphenylpyruvate	0.00777554	0.019219	3182	0.68579	0.937281	Continuous	model_3	both	sdb_pc1
4-hydroxyphenylpyruvate	0.023998	0.0192388	3299	0.21226	0.672399	Continuous	model_1	both	sdb_pc1
4-methyl-2-oxopentanoate	0.0225079	0.0244827	3182	0.357917	0.821698	Continuous	model_3	both	sdb_pc1
4-methyl-2-oxopentanoate	0.0409699	0.0249694	3256	0.100838	0.468501	Continuous	model_2	both	sdb_pc1
4-methyl-2-oxopentanoate	0.038738	0.0253282	3299	0.126155	0.513441	Continuous	model_1	both	sdb_pc1
5-(galactosylhydroxy)-L-lysine	0.011497	0.0221886	3182	0.604354	0.925067	Continuous	model_3	both	sdb_pc1
5-(galactosylhydroxy)-L-lysine	0.0187063	0.0209137	3256	0.37108	0.741407	Continuous	model_2	both	sdb_pc1
5-(galactosylhydroxy)-L-lysine	0.0186231	0.0208656	3299	0.37211	0.744873	Continuous	model_1	both	sdb_pc1
5,6-dihydrothymine	-0.00333477	0.0190863	3256	0.861299	0.967495	Continuous	model_2	both	sdb_pc1
5,6-dihydrothymine	-0.00639068	0.0191513	3299	0.73861	0.936538	Continuous	model_1	both	sdb_pc1
5,6-dihydrothymine	-0.00273976	0.0192133	3182	0.886608	0.957062	Continuous	model_3	both	sdb_pc1
5,6-dihydrouridine	-0.00691025	0.0249589	3182	0.781884	0.943673	Continuous	model_3	both	sdb_pc1
5,6-dihydrouridine	-0.00408644	0.0227846	3256	0.857662	0.967495	Continuous	model_2	both	sdb_pc1
5,6-dihydrouridine	-1.54887e-05	0.0232498	3299	0.999468	0.999468	Continuous	model_1	both	sdb_pc1
5alpha-androstan-3alpha,17beta-diol 17-glucuronide	-0.14879	0.051484	3182	0.00385204	0.0214191	Dichotomized	model_3	both	sdb_pc1
5alpha-androstan-3alpha,17beta-diol 17-glucuronide	-0.143649	0.0526901	3256	0.00640487	0.0341593	Dichotomized	model_2	both	sdb_pc1
5alpha-androstan-3alpha,17beta-diol 17-glucuronide	-0.132666	0.0538753	3299	0.0137984	0.0551937	Dichotomized	model_1	both	sdb_pc1
5alpha-androstan-3alpha,17beta-diol disulfate	-0.0568226	0.0457922	3256	0.21465	0.381601	Dichotomized	model_2	both	sdb_pc1
5alpha-androstan-3alpha,17beta-diol disulfate	-0.055409	0.0461471	3299	0.229867	0.408652	Dichotomized	model_1	both	sdb_pc1
5alpha-androstan-3alpha,17beta-diol disulfate	-0.0689151	0.0448549	3182	0.12444	0.284434	Dichotomized	model_3	both	sdb_pc1
5alpha-androstan-3alpha,17beta-diol monosulfate (1)	0.00697362	0.022315	3256	0.754655	0.941704	Continuous	model_2	both	sdb_pc1
5alpha-androstan-3alpha,17beta-diol monosulfate (1)	0.00606811	0.0214214	3299	0.776967	0.953998	Continuous	model_1	both	sdb_pc1
5alpha-androstan-3alpha,17beta-diol monosulfate (1)	-0.00577953	0.0220396	3182	0.793141	0.943673	Continuous	model_3	both	sdb_pc1
5alpha-androstan-3beta,17alpha-diol disulfate	-0.059864	0.0219032	3182	0.00627385	0.191987	Continuous	model_3	both	sdb_pc1
5alpha-androstan-3beta,17alpha-diol disulfate	-0.053264	0.021629	3256	0.0137927	0.179393	Continuous	model_2	both	sdb_pc1
5alpha-androstan-3beta,17alpha-diol disulfate	-0.052526	0.0220324	3299	0.0171238	0.199321	Continuous	model_1	both	sdb_pc1
5alpha-androstan-3beta,17beta-diol disulfate	-0.0239518	0.0229411	3182	0.296461	0.786492	Continuous	model_3	both	sdb_pc1
5alpha-androstan-3beta,17beta-diol disulfate	-0.0132939	0.0242063	3256	0.582874	0.862968	Continuous	model_2	both	sdb_pc1
5alpha-androstan-3beta,17beta-diol disulfate	-0.0120533	0.0240018	3299	0.61554	0.907835	Continuous	model_1	both	sdb_pc1
5alpha-androstan-3beta,17beta-diol monosulfate (2)	-0.0273176	0.0237114	3182	0.249285	0.742804	Continuous	model_3	both	sdb_pc1
5alpha-androstan-3beta,17beta-diol monosulfate (2)	-0.0157069	0.024224	3256	0.516726	0.841623	Continuous	model_2	both	sdb_pc1
5alpha-androstan-3beta,17beta-diol monosulfate (2)	-0.0145686	0.0237724	3299	0.539984	0.871607	Continuous	model_1	both	sdb_pc1
5alpha-pregnan-3beta,20alpha-diol disulfate	-0.0849727	0.0207302	3182	4.14988e-05	0.00483046	Continuous	model_3	both	sdb_pc1
5alpha-pregnan-3beta,20alpha-diol disulfate	-0.0898752	0.0206635	3299	1.36472e-05	0.00198566	Continuous	model_1	both	sdb_pc1
5alpha-pregnan-3beta,20alpha-diol disulfate	-0.0947496	0.0206222	3256	4.33709e-06	0.000841396	Continuous	model_2	both	sdb_pc1
5alpha-pregnan-3beta,20alpha-diol monosulfate (2)	-0.107558	0.0206709	3256	1.95722e-07	0.00011391	Continuous	model_2	both	sdb_pc1
5alpha-pregnan-3beta,20alpha-diol monosulfate (2)	-0.105809	0.0204562	3299	2.31052e-07	0.000134472	Continuous	model_1	both	sdb_pc1
5alpha-pregnan-3beta,20alpha-diol monosulfate (2)	-0.092885	0.0210757	3182	1.04713e-05	0.00483046	Continuous	model_3	both	sdb_pc1
5alpha-pregnan-3beta,20beta-diol monosulfate (1)	-0.097672	0.0207918	3256	2.6321e-06	0.000765941	Continuous	model_2	both	sdb_pc1
5alpha-pregnan-3beta,20beta-diol monosulfate (1)	-0.0881794	0.0206864	3182	2.02e-05	0.00483046	Continuous	model_3	both	sdb_pc1
5alpha-pregnan-3beta,20beta-diol monosulfate (1)	-0.094707	0.0206694	3299	4.60554e-06	0.00134021	Continuous	model_1	both	sdb_pc1
5alpha-pregnan-diol disulfate	-0.135376	0.0422366	3256	0.00134972	0.0114158	Dichotomized	model_2	both	sdb_pc1
5alpha-pregnan-diol disulfate	-0.127183	0.0421994	3299	0.00257957	0.0206365	Dichotomized	model_1	both	sdb_pc1
5alpha-pregnan-diol disulfate	-0.123499	0.042928	3182	0.00401609	0.0214191	Dichotomized	model_3	both	sdb_pc1
5-dodecenoate (12:1n7)	-0.0128986	0.022921	3299	0.57361	0.883178	Continuous	model_1	both	sdb_pc1
5-dodecenoate (12:1n7)	-0.013691	0.0229996	3256	0.551662	0.858469	Continuous	model_2	both	sdb_pc1
5-dodecenoate (12:1n7)	-0.00851162	0.0230524	3182	0.711957	0.943673	Continuous	model_3	both	sdb_pc1
5-dodecenoylcarnitine (C12:1)	0.0046728	0.0204527	3299	0.819282	0.963277	Continuous	model_1	both	sdb_pc1
5-dodecenoylcarnitine (C12:1)	0.00272949	0.0201805	3256	0.892411	0.977751	Continuous	model_2	both	sdb_pc1
5-dodecenoylcarnitine (C12:1)	0.00350522	0.020297	3182	0.86289	0.957062	Continuous	model_3	both	sdb_pc1
5-hydroxylysine	0.0430938	0.0195779	3256	0.0277256	0.264529	Continuous	model_2	both	sdb_pc1
5-hydroxylysine	0.0395804	0.0199574	3182	0.0473398	0.478719	Continuous	model_3	both	sdb_pc1
5-hydroxylysine	0.0468819	0.0199869	3299	0.0189951	0.208587	Continuous	model_1	both	sdb_pc1
5-methylthioadenosine (MTA)	0.0429003	0.0236379	3256	0.0695403	0.414274	Continuous	model_2	both	sdb_pc1
5-methylthioadenosine (MTA)	0.0448074	0.0239813	3299	0.0617017	0.417562	Continuous	model_1	both	sdb_pc1
5-methylthioadenosine (MTA)	0.0299781	0.0244668	3182	0.220479	0.708945	Continuous	model_3	both	sdb_pc1
5-methylthioribose**	-0.0336629	0.0219184	3299	0.12458	0.510601	Continuous	model_1	both	sdb_pc1
5-methylthioribose**	-0.0341442	0.0218097	3256	0.117453	0.481393	Continuous	model_2	both	sdb_pc1
5-methylthioribose**	-0.0316567	0.0219532	3182	0.149301	0.623315	Continuous	model_3	both	sdb_pc1
5-methyluridine (ribothymidine)	-0.00960405	0.0229292	3256	0.675321	0.914039	Continuous	model_2	both	sdb_pc1
5-methyluridine (ribothymidine)	-0.00742027	0.02276	3299	0.744408	0.94086	Continuous	model_1	both	sdb_pc1
5-methyluridine (ribothymidine)	-0.00254634	0.0227763	3182	0.910984	0.966585	Continuous	model_3	both	sdb_pc1
5-oxoproline	-0.0203714	0.0251736	3299	0.41838	0.768129	Continuous	model_1	both	sdb_pc1
5-oxoproline	-0.0236856	0.0247752	3256	0.339061	0.718542	Continuous	model_2	both	sdb_pc1
5-oxoproline	-0.0235363	0.024706	3182	0.340766	0.821698	Continuous	model_3	both	sdb_pc1
6-bromotryptophan	0.0127451	0.0180766	3256	0.480773	0.82633	Continuous	model_2	both	sdb_pc1
6-bromotryptophan	0.0121705	0.0183472	3299	0.507108	0.858299	Continuous	model_1	both	sdb_pc1
6-bromotryptophan	0.00520735	0.0191081	3182	0.785221	0.943673	Continuous	model_3	both	sdb_pc1
6-oxopiperidine-2-carboxylate	-0.0196335	0.021503	3256	0.361212	0.737632	Continuous	model_2	both	sdb_pc1
6-oxopiperidine-2-carboxylate	-0.0251731	0.021034	3182	0.231392	0.726499	Continuous	model_3	both	sdb_pc1
6-oxopiperidine-2-carboxylate	-0.0211509	0.0210594	3299	0.315212	0.722259	Continuous	model_1	both	sdb_pc1
7-alpha-hydroxy-3-oxo-4-cholestenoate (7-Hoca)	0.0378414	0.0245217	3256	0.122787	0.483213	Continuous	model_2	both	sdb_pc1
7-alpha-hydroxy-3-oxo-4-cholestenoate (7-Hoca)	0.0378231	0.0252328	3299	0.133882	0.530064	Continuous	model_1	both	sdb_pc1
7-alpha-hydroxy-3-oxo-4-cholestenoate (7-Hoca)	0.0328822	0.0248814	3182	0.186316	0.672651	Continuous	model_3	both	sdb_pc1
7-methylguanine	0.0172431	0.0211041	3256	0.413899	0.769614	Continuous	model_2	both	sdb_pc1
7-methylguanine	0.0184366	0.0211833	3299	0.384116	0.744873	Continuous	model_1	both	sdb_pc1
7-methylguanine	0.0112913	0.022777	3182	0.620083	0.925078	Continuous	model_3	both	sdb_pc1
8-methoxykynurenate	0.0325744	0.0211966	3299	0.124348	0.510601	Continuous	model_1	both	sdb_pc1
8-methoxykynurenate	0.0311037	0.0230783	3256	0.177741	0.599377	Continuous	model_2	both	sdb_pc1
8-methoxykynurenate	0.026009	0.0243988	3182	0.286427	0.782631	Continuous	model_3	both	sdb_pc1
9,10-DiHOME	-0.00492725	0.0235137	3256	0.834021	0.967495	Continuous	model_2	both	sdb_pc1
9,10-DiHOME	-0.00432273	0.0239322	3299	0.856663	0.969996	Continuous	model_1	both	sdb_pc1
9,10-DiHOME	0.00454885	0.0226574	3182	0.840881	0.957062	Continuous	model_3	both	sdb_pc1
acetylcarnitine (C2)	-0.0138037	0.0220706	3256	0.531686	0.850114	Continuous	model_2	both	sdb_pc1
acetylcarnitine (C2)	-0.0127742	0.0214571	3299	0.551618	0.875804	Continuous	model_1	both	sdb_pc1
acetylcarnitine (C2)	-0.0127445	0.0226453	3182	0.573578	0.910389	Continuous	model_3	both	sdb_pc1
acisoga	0.034053	0.0207205	3182	0.100291	0.585093	Continuous	model_3	both	sdb_pc1
acisoga	0.0400765	0.019867	3299	0.0436711	0.368356	Continuous	model_1	both	sdb_pc1
acisoga	0.0414625	0.0201439	3256	0.0395601	0.315397	Continuous	model_2	both	sdb_pc1
aconitate [cis or trans]	0.00320368	0.0225009	3182	0.88678	0.957062	Continuous	model_3	both	sdb_pc1
aconitate [cis or trans]	0.0103163	0.0225666	3256	0.647565	0.89734	Continuous	model_2	both	sdb_pc1
aconitate [cis or trans]	0.011273	0.0223375	3299	0.613794	0.907835	Continuous	model_1	both	sdb_pc1
adenine	-0.000500786	0.0198386	3256	0.979861	0.991535	Continuous	model_2	both	sdb_pc1
adenine	-0.00286329	0.0194047	3182	0.882693	0.957062	Continuous	model_3	both	sdb_pc1
adenine	-0.000267715	0.0197007	3299	0.989158	0.997298	Continuous	model_1	both	sdb_pc1
adipoylcarnitine (C6-DC)	0.0210902	0.0235102	3256	0.369685	0.741407	Continuous	model_2	both	sdb_pc1
adipoylcarnitine (C6-DC)	0.0224891	0.0235293	3299	0.339178	0.733603	Continuous	model_1	both	sdb_pc1
adipoylcarnitine (C6-DC)	0.0143931	0.0242462	3182	0.552765	0.908783	Continuous	model_3	both	sdb_pc1
adrenate (22:4n6)	-0.00116934	0.0184088	3299	0.949352	0.988134	Continuous	model_1	both	sdb_pc1
adrenate (22:4n6)	-0.000462135	0.0185314	3256	0.980105	0.991535	Continuous	model_2	both	sdb_pc1
adrenate (22:4n6)	-0.0100777	0.0195825	3182	0.606815	0.925067	Continuous	model_3	both	sdb_pc1
alanine	-0.0490746	0.0214952	3182	0.0224272	0.362573	Continuous	model_3	both	sdb_pc1
alanine	-0.0114614	0.0205434	3299	0.576905	0.885907	Continuous	model_1	both	sdb_pc1
alanine	-0.0139547	0.0205551	3256	0.497206	0.836341	Continuous	model_2	both	sdb_pc1
allantoin	-0.0504107	0.0261953	3182	0.0543028	0.478719	Continuous	model_3	both	sdb_pc1
allantoin	-0.0387064	0.0269015	3299	0.150201	0.560434	Continuous	model_1	both	sdb_pc1
allantoin	-0.039626	0.0260252	3256	0.127858	0.493348	Continuous	model_2	both	sdb_pc1
alpha-hydroxyisocaproate	0.0160219	0.0224565	3256	0.475559	0.826195	Continuous	model_2	both	sdb_pc1
alpha-hydroxyisocaproate	0.01608	0.0223821	3299	0.472492	0.828284	Continuous	model_1	both	sdb_pc1
alpha-hydroxyisocaproate	-0.00262601	0.0227871	3182	0.908254	0.966585	Continuous	model_3	both	sdb_pc1
alpha-hydroxyisovalerate	-0.0127415	0.0214371	3299	0.552268	0.875804	Continuous	model_1	both	sdb_pc1
alpha-hydroxyisovalerate	-0.0128265	0.0213158	3256	0.547349	0.854939	Continuous	model_2	both	sdb_pc1
alpha-hydroxyisovalerate	-0.0274878	0.0212654	3182	0.196147	0.679641	Continuous	model_3	both	sdb_pc1
alpha-ketoglutaramate*	-0.0133628	0.0211782	3256	0.528059	0.849093	Continuous	model_2	both	sdb_pc1
alpha-ketoglutaramate*	-0.00995066	0.0211472	3299	0.637967	0.916782	Continuous	model_1	both	sdb_pc1
alpha-ketoglutaramate*	-0.00791287	0.0214375	3182	0.712044	0.943673	Continuous	model_3	both	sdb_pc1
alpha-ketoglutarate	0.0391695	0.0211096	3299	0.0635201	0.420099	Continuous	model_1	both	sdb_pc1
alpha-ketoglutarate	0.0172612	0.0216023	3182	0.424265	0.8507	Continuous	model_3	both	sdb_pc1
alpha-ketoglutarate	0.0379514	0.0212803	3256	0.0745194	0.421071	Continuous	model_2	both	sdb_pc1
alpha-tocopherol	0.0381278	0.0270728	3182	0.15903	0.637167	Continuous	model_3	both	sdb_pc1
alpha-tocopherol	0.0462959	0.0222012	3256	0.0370429	0.312389	Continuous	model_2	both	sdb_pc1
alpha-tocopherol	0.043683	0.0219493	3299	0.0465714	0.381754	Continuous	model_1	both	sdb_pc1
andro steroid monosulfate C19H28O6S (1)*	-0.0236822	0.0224732	3299	0.291976	0.70219	Continuous	model_1	both	sdb_pc1
andro steroid monosulfate C19H28O6S (1)*	-0.0255927	0.0222626	3256	0.250317	0.671357	Continuous	model_2	both	sdb_pc1
andro steroid monosulfate C19H28O6S (1)*	-0.0331408	0.022187	3182	0.135253	0.595605	Continuous	model_3	both	sdb_pc1
androstenediol (3alpha, 17alpha) monosulfate (2)	-0.0642183	0.0200415	3182	0.00135406	0.0716419	Continuous	model_3	both	sdb_pc1
androstenediol (3alpha, 17alpha) monosulfate (2)	-0.0641524	0.0203079	3256	0.0015832	0.0708786	Continuous	model_2	both	sdb_pc1
androstenediol (3alpha, 17alpha) monosulfate (2)	-0.0610772	0.0200949	3299	0.00237022	0.0811451	Continuous	model_1	both	sdb_pc1
androstenediol (3alpha, 17alpha) monosulfate (3)	-0.020683	0.0212651	3182	0.33074	0.812197	Continuous	model_3	both	sdb_pc1
androstenediol (3alpha, 17alpha) monosulfate (3)	-0.0191961	0.0221572	3256	0.386293	0.744445	Continuous	model_2	both	sdb_pc1
androstenediol (3alpha, 17alpha) monosulfate (3)	-0.0185569	0.0210368	3299	0.377714	0.744873	Continuous	model_1	both	sdb_pc1
androstenediol (3beta,17beta) disulfate (1)	-0.0278138	0.0241819	3182	0.250065	0.742804	Continuous	model_3	both	sdb_pc1
androstenediol (3beta,17beta) disulfate (1)	-0.0106291	0.0251713	3256	0.672826	0.913283	Continuous	model_2	both	sdb_pc1
androstenediol (3beta,17beta) disulfate (1)	-0.00942071	0.0243515	3299	0.698857	0.926249	Continuous	model_1	both	sdb_pc1
androstenediol (3beta,17beta) disulfate (2)	-0.0597953	0.0237304	3256	0.011743	0.162725	Continuous	model_2	both	sdb_pc1
androstenediol (3beta,17beta) disulfate (2)	-0.0668365	0.0235039	3182	0.00446014	0.173054	Continuous	model_3	both	sdb_pc1
androstenediol (3beta,17beta) disulfate (2)	-0.0568342	0.0235087	3299	0.0156242	0.19768	Continuous	model_1	both	sdb_pc1
androstenediol (3beta,17beta) monosulfate (1)	-0.036442	0.0245144	3182	0.137132	0.595605	Continuous	model_3	both	sdb_pc1
androstenediol (3beta,17beta) monosulfate (1)	-0.0278133	0.0255431	3256	0.276208	0.672608	Continuous	model_2	both	sdb_pc1
androstenediol (3beta,17beta) monosulfate (1)	-0.0274926	0.0246633	3299	0.26497	0.698353	Continuous	model_1	both	sdb_pc1
androstenediol (3beta,17beta) monosulfate (2)	-0.0274193	0.020385	3182	0.178601	0.662074	Continuous	model_3	both	sdb_pc1
androstenediol (3beta,17beta) monosulfate (2)	-0.0250286	0.0202596	3256	0.216684	0.644634	Continuous	model_2	both	sdb_pc1
androstenediol (3beta,17beta) monosulfate (2)	-0.0237409	0.0202388	3299	0.240779	0.695836	Continuous	model_1	both	sdb_pc1
androsterone glucuronide	-0.0591813	0.0229397	3182	0.00988403	0.22125	Continuous	model_3	both	sdb_pc1
androsterone glucuronide	-0.0470063	0.0222731	3299	0.0348195	0.326854	Continuous	model_1	both	sdb_pc1
androsterone glucuronide	-0.050885	0.0226066	3256	0.0243927	0.249063	Continuous	model_2	both	sdb_pc1
androsterone sulfate	-0.00596663	0.0225792	3299	0.791585	0.956524	Continuous	model_1	both	sdb_pc1
androsterone sulfate	-0.00602583	0.023276	3256	0.795723	0.958435	Continuous	model_2	both	sdb_pc1
androsterone sulfate	-0.00988837	0.0234055	3182	0.672674	0.937281	Continuous	model_3	both	sdb_pc1
arabitol/xylitol	0.00309519	0.0200734	3256	0.877457	0.970875	Continuous	model_2	both	sdb_pc1
arabitol/xylitol	-0.00341759	0.0210635	3182	0.871108	0.957062	Continuous	model_3	both	sdb_pc1
arabitol/xylitol	0.00373584	0.0205007	3299	0.855403	0.969996	Continuous	model_1	both	sdb_pc1
arachidate (20:0)	0.0270242	0.0215028	3299	0.208833	0.672399	Continuous	model_1	both	sdb_pc1
arachidate (20:0)	0.0270363	0.0208691	3182	0.195141	0.679641	Continuous	model_3	both	sdb_pc1
arachidate (20:0)	0.0282808	0.0212444	3256	0.18312	0.612505	Continuous	model_2	both	sdb_pc1
arachidonate (20:4n6)	0.0203404	0.0188602	3299	0.280818	0.70219	Continuous	model_1	both	sdb_pc1
arachidonate (20:4n6)	0.0228437	0.0186545	3256	0.220736	0.644634	Continuous	model_2	both	sdb_pc1
arachidonate (20:4n6)	0.0246453	0.0206278	3182	0.23218	0.726499	Continuous	model_3	both	sdb_pc1
arachidonoylcholine	0.0364788	0.0241335	3182	0.13065	0.595605	Continuous	model_3	both	sdb_pc1
arachidonoylcholine	0.0148778	0.0186383	3299	0.424733	0.776471	Continuous	model_1	both	sdb_pc1
arachidonoylcholine	0.0188067	0.018841	3256	0.318191	0.709528	Continuous	model_2	both	sdb_pc1
argininate*	0.00321375	0.020418	3182	0.874931	0.957062	Continuous	model_3	both	sdb_pc1
argininate*	0.0103224	0.0206116	3299	0.616509	0.907835	Continuous	model_1	both	sdb_pc1
argininate*	0.0142004	0.020899	3256	0.496836	0.836341	Continuous	model_2	both	sdb_pc1
arginine	0.0222403	0.0197666	3299	0.260527	0.696981	Continuous	model_1	both	sdb_pc1
arginine	0.0213362	0.0193493	3256	0.270164	0.672608	Continuous	model_2	both	sdb_pc1
arginine	0.0206647	0.0194589	3182	0.28825	0.783932	Continuous	model_3	both	sdb_pc1
ascorbic acid 2-sulfate	0.00272894	0.0211858	3299	0.897508	0.972759	Continuous	model_1	both	sdb_pc1
ascorbic acid 2-sulfate	0.00447834	0.0208935	3256	0.830281	0.967495	Continuous	model_2	both	sdb_pc1
ascorbic acid 2-sulfate	0.00580064	0.0209824	3182	0.7822	0.943673	Continuous	model_3	both	sdb_pc1
ascorbic acid 3-sulfate*	0.033083	0.0193901	3256	0.087974	0.445206	Continuous	model_2	both	sdb_pc1
ascorbic acid 3-sulfate*	0.0313416	0.019555	3299	0.108992	0.499594	Continuous	model_1	both	sdb_pc1
ascorbic acid 3-sulfate*	0.0305837	0.0194416	3182	0.115694	0.595605	Continuous	model_3	both	sdb_pc1
asparagine	-0.0156019	0.0207544	3182	0.452207	0.852665	Continuous	model_3	both	sdb_pc1
asparagine	-0.0336187	0.0196843	3299	0.0876555	0.460959	Continuous	model_1	both	sdb_pc1
asparagine	-0.0355953	0.0197065	3256	0.0708766	0.414274	Continuous	model_2	both	sdb_pc1
aspartate	0.0311571	0.0251198	3299	0.214851	0.672399	Continuous	model_1	both	sdb_pc1
aspartate	0.0292843	0.0244988	3256	0.231955	0.65706	Continuous	model_2	both	sdb_pc1
aspartate	0.00791516	0.0252245	3182	0.753682	0.943673	Continuous	model_3	both	sdb_pc1
azelate (C9-DC)	-0.0334452	0.0210223	3256	0.111624	0.480571	Continuous	model_2	both	sdb_pc1
azelate (C9-DC)	-0.0338624	0.0212481	3299	0.11101	0.500461	Continuous	model_1	both	sdb_pc1
azelate (C9-DC)	-0.0327443	0.020558	3182	0.111211	0.595605	Continuous	model_3	both	sdb_pc1
behenoyl dihydrosphingomyelin (d18:0/22:0)*	0.0604721	0.0211718	3299	0.00428661	0.1188	Continuous	model_1	both	sdb_pc1
behenoyl dihydrosphingomyelin (d18:0/22:0)*	0.0603944	0.0213084	3256	0.00459257	0.116212	Continuous	model_2	both	sdb_pc1
behenoyl dihydrosphingomyelin (d18:0/22:0)*	0.0464816	0.0238495	3182	0.0513011	0.478719	Continuous	model_3	both	sdb_pc1
behenoyl sphingomyelin (d18:1/22:0)*	0.0394208	0.0228757	3182	0.084841	0.565148	Continuous	model_3	both	sdb_pc1
behenoyl sphingomyelin (d18:1/22:0)*	0.0372268	0.0182614	3299	0.0414952	0.35515	Continuous	model_1	both	sdb_pc1
behenoyl sphingomyelin (d18:1/22:0)*	0.036125	0.0184789	3256	0.0505911	0.367847	Continuous	model_2	both	sdb_pc1
beta-citrylglutamate	0.014702	0.0186683	3256	0.430967	0.786279	Continuous	model_2	both	sdb_pc1
beta-citrylglutamate	0.017297	0.0187053	3299	0.355118	0.744095	Continuous	model_1	both	sdb_pc1
beta-citrylglutamate	0.000598006	0.0195996	3182	0.975659	0.993699	Continuous	model_3	both	sdb_pc1
beta-cryptoxanthin	0.0367511	0.0271404	3256	0.175702	0.598005	Continuous	model_2	both	sdb_pc1
beta-cryptoxanthin	0.0561543	0.02877	3182	0.0509581	0.478719	Continuous	model_3	both	sdb_pc1
beta-cryptoxanthin	0.0286079	0.0263651	3299	0.277892	0.70219	Continuous	model_1	both	sdb_pc1
beta-hydroxyisovalerate	0.00184949	0.0225302	3256	0.934576	0.991378	Continuous	model_2	both	sdb_pc1
beta-hydroxyisovalerate	-0.0167295	0.0218025	3182	0.44289	0.8507	Continuous	model_3	both	sdb_pc1
beta-hydroxyisovalerate	0.00236523	0.0227144	3299	0.917067	0.972759	Continuous	model_1	both	sdb_pc1
betaine	-0.0238856	0.0225663	3256	0.289845	0.688422	Continuous	model_2	both	sdb_pc1
betaine	-0.0226071	0.0231815	3299	0.329452	0.733603	Continuous	model_1	both	sdb_pc1
betaine	-0.00240394	0.0216971	3182	0.911779	0.966585	Continuous	model_3	both	sdb_pc1
bilirubin (E,E)*	-0.0177598	0.0215477	3256	0.409819	0.764471	Continuous	model_2	both	sdb_pc1
bilirubin (E,E)*	-0.0140826	0.0214231	3299	0.510952	0.858299	Continuous	model_1	both	sdb_pc1
bilirubin (E,E)*	-0.00895563	0.0209618	3182	0.669207	0.937281	Continuous	model_3	both	sdb_pc1
bilirubin (E,Z or Z,E)*	-0.024907	0.0222873	3256	0.263764	0.672608	Continuous	model_2	both	sdb_pc1
bilirubin (E,Z or Z,E)*	-0.0225904	0.0217315	3299	0.298561	0.703131	Continuous	model_1	both	sdb_pc1
bilirubin (E,Z or Z,E)*	-0.0129244	0.0220533	3182	0.557841	0.910389	Continuous	model_3	both	sdb_pc1
bilirubin (Z,Z)	-0.0339366	0.022663	3256	0.134278	0.500444	Continuous	model_2	both	sdb_pc1
bilirubin (Z,Z)	-0.0217099	0.0222211	3182	0.328571	0.81029	Continuous	model_3	both	sdb_pc1
bilirubin (Z,Z)	-0.0309574	0.0220806	3299	0.160909	0.574536	Continuous	model_1	both	sdb_pc1
bilirubin degradation product, C16H18N2O5 (1)**	-0.0462504	0.0219363	3182	0.0349965	0.407359	Continuous	model_3	both	sdb_pc1
bilirubin degradation product, C16H18N2O5 (1)**	-0.0464168	0.0226351	3299	0.0403006	0.35515	Continuous	model_1	both	sdb_pc1
bilirubin degradation product, C16H18N2O5 (1)**	-0.0506483	0.0220223	3256	0.021456	0.231247	Continuous	model_2	both	sdb_pc1
bilirubin degradation product, C16H18N2O5 (2)**	-0.044708	0.0201078	3182	0.0261879	0.365506	Continuous	model_3	both	sdb_pc1
bilirubin degradation product, C16H18N2O5 (2)**	-0.0394989	0.0205555	3299	0.0546597	0.39274	Continuous	model_1	both	sdb_pc1
bilirubin degradation product, C16H18N2O5 (2)**	-0.0446736	0.0201232	3256	0.0264185	0.260603	Continuous	model_2	both	sdb_pc1
bilirubin degradation product, C16H18N2O5 (3)**	-0.0344939	0.0225393	3182	0.125921	0.595605	Continuous	model_3	both	sdb_pc1
bilirubin degradation product, C16H18N2O5 (3)**	-0.0419052	0.0227192	3256	0.065113	0.407481	Continuous	model_2	both	sdb_pc1
bilirubin degradation product, C16H18N2O5 (3)**	-0.0371593	0.0231866	3299	0.109018	0.499594	Continuous	model_1	both	sdb_pc1
bilirubin degradation product, C16H18N2O5 (4)**	-0.0492016	0.0200144	3256	0.0139594	0.179393	Continuous	model_2	both	sdb_pc1
bilirubin degradation product, C16H18N2O5 (4)**	-0.0440579	0.0204441	3299	0.0311583	0.318143	Continuous	model_1	both	sdb_pc1
bilirubin degradation product, C16H18N2O5 (4)**	-0.0466829	0.0198292	3182	0.0185602	0.317707	Continuous	model_3	both	sdb_pc1
bilirubin degradation product, C17H18N2O4 (1)**	-0.0338308	0.0207813	3299	0.103537	0.488203	Continuous	model_1	both	sdb_pc1
bilirubin degradation product, C17H18N2O4 (1)**	-0.0376943	0.0202339	3256	0.0624732	0.399554	Continuous	model_2	both	sdb_pc1
bilirubin degradation product, C17H18N2O4 (1)**	-0.0350603	0.0201918	3182	0.0824987	0.558305	Continuous	model_3	both	sdb_pc1
bilirubin degradation product, C17H18N2O4 (2)**	-0.0281836	0.0210441	3299	0.180485	0.60718	Continuous	model_1	both	sdb_pc1
bilirubin degradation product, C17H18N2O4 (2)**	-0.0305476	0.0201503	3182	0.129521	0.595605	Continuous	model_3	both	sdb_pc1
bilirubin degradation product, C17H18N2O4 (2)**	-0.0323093	0.0205003	3256	0.115017	0.480571	Continuous	model_2	both	sdb_pc1
bilirubin degradation product, C17H18N2O4 (3)**	-0.033795	0.0205632	3299	0.100285	0.478407	Continuous	model_1	both	sdb_pc1
bilirubin degradation product, C17H18N2O4 (3)**	-0.0361253	0.0198147	3182	0.0682798	0.522894	Continuous	model_3	both	sdb_pc1
bilirubin degradation product, C17H18N2O4 (3)**	-0.0375541	0.019993	3256	0.0603322	0.396222	Continuous	model_2	both	sdb_pc1
bilirubin degradation product, C17H20N2O5 (1)**	-0.0284173	0.0208188	3299	0.172259	0.589733	Continuous	model_1	both	sdb_pc1
bilirubin degradation product, C17H20N2O5 (1)**	-0.0323902	0.0197819	3182	0.101553	0.585093	Continuous	model_3	both	sdb_pc1
bilirubin degradation product, C17H20N2O5 (1)**	-0.0334418	0.0200705	3256	0.09567	0.452683	Continuous	model_2	both	sdb_pc1
bilirubin degradation product, C17H20N2O5 (2)**	-0.0303047	0.0200569	3299	0.130804	0.525022	Continuous	model_1	both	sdb_pc1
bilirubin degradation product, C17H20N2O5 (2)**	-0.0345772	0.0192455	3182	0.0723936	0.530333	Continuous	model_3	both	sdb_pc1
bilirubin degradation product, C17H20N2O5 (2)**	-0.0355304	0.0194465	3256	0.0676876	0.410356	Continuous	model_2	both	sdb_pc1
biliverdin	-0.0339838	0.0217903	3299	0.118858	0.510601	Continuous	model_1	both	sdb_pc1
biliverdin	-0.0273332	0.0212028	3182	0.197353	0.679641	Continuous	model_3	both	sdb_pc1
biliverdin	-0.0378855	0.021895	3256	0.0835716	0.4369	Continuous	model_2	both	sdb_pc1
branched chain 14:0 dicarboxylic acid**	-0.0111611	0.0229113	3182	0.626156	0.925078	Continuous	model_3	both	sdb_pc1
branched chain 14:0 dicarboxylic acid**	-0.0183954	0.0226193	3299	0.41607	0.767129	Continuous	model_1	both	sdb_pc1
branched chain 14:0 dicarboxylic acid**	-0.0150564	0.0229678	3256	0.512118	0.841363	Continuous	model_2	both	sdb_pc1
branched-chain, straight-chain, or cyclopropyl 10:1 fatty acid (1)*	0.000737056	0.0191999	3182	0.969378	0.993271	Continuous	model_3	both	sdb_pc1
branched-chain, straight-chain, or cyclopropyl 10:1 fatty acid (1)*	-0.0100021	0.019692	3256	0.611505	0.874863	Continuous	model_2	both	sdb_pc1
branched-chain, straight-chain, or cyclopropyl 10:1 fatty acid (1)*	-0.00839385	0.0197934	3299	0.671513	0.917498	Continuous	model_1	both	sdb_pc1
branched-chain, straight-chain, or cyclopropyl 12:1 fatty acid*	-0.00894633	0.0240441	3256	0.709834	0.928367	Continuous	model_2	both	sdb_pc1
branched-chain, straight-chain, or cyclopropyl 12:1 fatty acid*	-0.00909971	0.0244619	3299	0.709897	0.926249	Continuous	model_1	both	sdb_pc1
branched-chain, straight-chain, or cyclopropyl 12:1 fatty acid*	-0.0109103	0.0244653	3182	0.655632	0.934333	Continuous	model_3	both	sdb_pc1
butyrate/isobutyrate (4:0)	0.0238576	0.0239301	3299	0.318779	0.727567	Continuous	model_1	both	sdb_pc1
butyrate/isobutyrate (4:0)	0.026161	0.0243763	3256	0.283176	0.681027	Continuous	model_2	both	sdb_pc1
butyrate/isobutyrate (4:0)	0.0215781	0.0235446	3182	0.359418	0.821698	Continuous	model_3	both	sdb_pc1
butyrylcarnitine (C4)	0.0201488	0.0236478	3299	0.394194	0.744873	Continuous	model_1	both	sdb_pc1
butyrylcarnitine (C4)	0.0205796	0.0238914	3256	0.389029	0.744786	Continuous	model_2	both	sdb_pc1
butyrylcarnitine (C4)	0.00451944	0.0249484	3182	0.856249	0.957062	Continuous	model_3	both	sdb_pc1
caprate (10:0)	-0.0110266	0.0205358	3182	0.591307	0.920162	Continuous	model_3	both	sdb_pc1
caprate (10:0)	-0.0119983	0.0211929	3256	0.571294	0.862968	Continuous	model_2	both	sdb_pc1
caprate (10:0)	-0.00921072	0.021308	3299	0.665549	0.917498	Continuous	model_1	both	sdb_pc1
caprylate (8:0)	-0.0260992	0.0223817	3182	0.243576	0.734514	Continuous	model_3	both	sdb_pc1
caprylate (8:0)	-0.0214699	0.0224879	3299	0.339714	0.733603	Continuous	model_1	both	sdb_pc1
caprylate (8:0)	-0.0224338	0.023121	3256	0.331908	0.715446	Continuous	model_2	both	sdb_pc1
carnitine	-0.0168915	0.0186414	3299	0.364867	0.744873	Continuous	model_1	both	sdb_pc1
carnitine	-0.0303438	0.0192647	3182	0.115234	0.595605	Continuous	model_3	both	sdb_pc1
carnitine	-0.020591	0.0188952	3256	0.275825	0.672608	Continuous	model_2	both	sdb_pc1
carotene diol (1)	0.0358738	0.0235689	3256	0.127989	0.493348	Continuous	model_2	both	sdb_pc1
carotene diol (1)	0.0333446	0.0245926	3182	0.175137	0.653853	Continuous	model_3	both	sdb_pc1
carotene diol (1)	0.0285405	0.0231865	3299	0.218356	0.672399	Continuous	model_1	both	sdb_pc1
C-glycosyltryptophan	0.0137238	0.0240293	3256	0.567914	0.862968	Continuous	model_2	both	sdb_pc1
C-glycosyltryptophan	0.00912879	0.0251287	3182	0.716395	0.943673	Continuous	model_3	both	sdb_pc1
C-glycosyltryptophan	0.0176244	0.0244328	3299	0.4707	0.827635	Continuous	model_1	both	sdb_pc1
chiro-inositol	0.0662186	0.0397764	3299	0.095958	0.307065	Dichotomized	model_1	both	sdb_pc1
chiro-inositol	0.0691467	0.0398557	3256	0.0827536	0.264811	Dichotomized	model_2	both	sdb_pc1
chiro-inositol	0.0724729	0.0399517	3182	0.0696756	0.185802	Dichotomized	model_3	both	sdb_pc1
cholate	-0.000585804	0.0223083	3299	0.97905	0.996947	Continuous	model_1	both	sdb_pc1
cholate	0.000759438	0.0221556	3256	0.972656	0.991535	Continuous	model_2	both	sdb_pc1
cholate	-0.00893367	0.0226994	3182	0.693903	0.937281	Continuous	model_3	both	sdb_pc1
cholesterol	0.0226716	0.0196841	3299	0.249414	0.696981	Continuous	model_1	both	sdb_pc1
cholesterol	-0.0322933	0.0409461	3182	0.4303	0.8507	Continuous	model_3	both	sdb_pc1
cholesterol	0.0201856	0.0199412	3256	0.311417	0.7025	Continuous	model_2	both	sdb_pc1
cholesterol sulfate	0.0229257	0.022193	3256	0.301598	0.693343	Continuous	model_2	both	sdb_pc1
cholesterol sulfate	0.0230226	0.0221956	3299	0.299616	0.703131	Continuous	model_1	both	sdb_pc1
cholesterol sulfate	-0.000493651	0.0267039	3182	0.985251	0.993789	Continuous	model_3	both	sdb_pc1
choline	0.00887523	0.0222947	3256	0.690567	0.918166	Continuous	model_2	both	sdb_pc1
choline	0.00792434	0.0227471	3299	0.727565	0.928602	Continuous	model_1	both	sdb_pc1
choline	0.0119907	0.0238524	3182	0.615173	0.925078	Continuous	model_3	both	sdb_pc1
choline phosphate	0.0647714	0.0234168	3256	0.00567452	0.12346	Continuous	model_2	both	sdb_pc1
choline phosphate	0.0664968	0.0244788	3182	0.00659748	0.191987	Continuous	model_3	both	sdb_pc1
choline phosphate	0.0636942	0.0238346	3299	0.00753242	0.151168	Continuous	model_1	both	sdb_pc1
cis-3,4-methyleneheptanoate	0.0520962	0.0217283	3182	0.0165018	0.300126	Continuous	model_3	both	sdb_pc1
cis-3,4-methyleneheptanoate	0.0470701	0.0218337	3256	0.031096	0.282779	Continuous	model_2	both	sdb_pc1
cis-3,4-methyleneheptanoate	0.0451808	0.0215914	3299	0.036391	0.336184	Continuous	model_1	both	sdb_pc1
cis-3,4-methyleneheptanoylglycine	0.000625166	0.020703	3256	0.97591	0.991535	Continuous	model_2	both	sdb_pc1
cis-3,4-methyleneheptanoylglycine	0.00537153	0.0202549	3182	0.790858	0.943673	Continuous	model_3	both	sdb_pc1
cis-3,4-methyleneheptanoylglycine	0.000809492	0.0209576	3299	0.969189	0.993078	Continuous	model_1	both	sdb_pc1
cis-4-decenoate (10:1n6)*	0.019664	0.0209477	3256	0.347876	0.722342	Continuous	model_2	both	sdb_pc1
cis-4-decenoate (10:1n6)*	0.0193073	0.0207815	3299	0.352855	0.744095	Continuous	model_1	both	sdb_pc1
cis-4-decenoate (10:1n6)*	0.0182078	0.021317	3182	0.393026	0.844063	Continuous	model_3	both	sdb_pc1
cis-4-decenoylcarnitine (C10:1)	0.026581	0.0179802	3299	0.139315	0.536963	Continuous	model_1	both	sdb_pc1
cis-4-decenoylcarnitine (C10:1)	0.0247759	0.0179783	3256	0.168173	0.586086	Continuous	model_2	both	sdb_pc1
cis-4-decenoylcarnitine (C10:1)	0.0232101	0.0183024	3182	0.204747	0.700956	Continuous	model_3	both	sdb_pc1
citrate	-0.00935609	0.0191804	3256	0.625695	0.878757	Continuous	model_2	both	sdb_pc1
citrate	-0.00664368	0.0187338	3182	0.722862	0.943673	Continuous	model_3	both	sdb_pc1
citrate	-0.00707198	0.0188419	3299	0.707413	0.926249	Continuous	model_1	both	sdb_pc1
citrulline	0.0191753	0.0194056	3182	0.323088	0.81029	Continuous	model_3	both	sdb_pc1
citrulline	0.00767643	0.0192921	3256	0.690699	0.918166	Continuous	model_2	both	sdb_pc1
citrulline	0.00962627	0.0192522	3299	0.61707	0.907835	Continuous	model_1	both	sdb_pc1
cortisol	-0.0190755	0.0189887	3256	0.315103	0.70807	Continuous	model_2	both	sdb_pc1
cortisol	-0.0307599	0.018716	3182	0.100278	0.585093	Continuous	model_3	both	sdb_pc1
cortisol	-0.0170822	0.0187689	3299	0.362754	0.744873	Continuous	model_1	both	sdb_pc1
cortisone	-0.0240154	0.0203161	3256	0.23717	0.65706	Continuous	model_2	both	sdb_pc1
cortisone	-0.0310357	0.0204776	3182	0.129621	0.595605	Continuous	model_3	both	sdb_pc1
cortisone	-0.0217534	0.0198988	3299	0.274306	0.70219	Continuous	model_1	both	sdb_pc1
cortolone glucuronide (1)	-0.00174333	0.0240105	3256	0.942119	0.991535	Continuous	model_2	both	sdb_pc1
cortolone glucuronide (1)	-0.000559202	0.0241547	3299	0.98153	0.996947	Continuous	model_1	both	sdb_pc1
cortolone glucuronide (1)	-0.0125468	0.0252922	3182	0.619841	0.925078	Continuous	model_3	both	sdb_pc1
creatine	0.0220174	0.0208347	3299	0.290618	0.70219	Continuous	model_1	both	sdb_pc1
creatine	0.023469	0.0209045	3256	0.261574	0.672608	Continuous	model_2	both	sdb_pc1
creatine	0.0205565	0.0207262	3182	0.321288	0.809478	Continuous	model_3	both	sdb_pc1
creatinine	-0.0537901	0.0273847	3256	0.0495019	0.364685	Continuous	model_2	both	sdb_pc1
creatinine	-0.0566079	0.027053	3182	0.0363954	0.415336	Continuous	model_3	both	sdb_pc1
creatinine	-0.053818	0.0275587	3299	0.0508374	0.38807	Continuous	model_1	both	sdb_pc1
cystathionine	-0.0063454	0.0206182	3256	0.758267	0.941704	Continuous	model_2	both	sdb_pc1
cystathionine	-0.00494847	0.0203935	3299	0.808277	0.960036	Continuous	model_1	both	sdb_pc1
cystathionine	-0.0193278	0.0210139	3182	0.357696	0.821698	Continuous	model_3	both	sdb_pc1
cysteine	0.0232419	0.0182898	3256	0.203814	0.637741	Continuous	model_2	both	sdb_pc1
cysteine	0.0255243	0.0181516	3299	0.159672	0.574536	Continuous	model_1	both	sdb_pc1
cysteine	0.0122296	0.0180729	3182	0.498606	0.876875	Continuous	model_3	both	sdb_pc1
cysteine s-sulfate	-0.0316496	0.0225454	3299	0.160373	0.574536	Continuous	model_1	both	sdb_pc1
cysteine s-sulfate	-0.0292235	0.0206446	3182	0.156906	0.637167	Continuous	model_3	both	sdb_pc1
cysteine s-sulfate	-0.0306441	0.0217957	3256	0.159733	0.566857	Continuous	model_2	both	sdb_pc1
cysteine sulfinic acid	-0.0440533	0.0244814	3182	0.0719461	0.530333	Continuous	model_3	both	sdb_pc1
cysteine sulfinic acid	-0.0409333	0.0257408	3299	0.111787	0.500461	Continuous	model_1	both	sdb_pc1
cysteine sulfinic acid	-0.0427427	0.0252941	3256	0.0910607	0.445206	Continuous	model_2	both	sdb_pc1
cysteinylglycine disulfide*	0.0182558	0.0211781	3256	0.38868	0.744786	Continuous	model_2	both	sdb_pc1
cysteinylglycine disulfide*	0.0186326	0.0214759	3182	0.385612	0.837185	Continuous	model_3	both	sdb_pc1
cysteinylglycine disulfide*	0.0184092	0.0212903	3299	0.387217	0.744873	Continuous	model_1	both	sdb_pc1
cystine	0.0106262	0.0240946	3299	0.659197	0.917498	Continuous	model_1	both	sdb_pc1
cystine	0.0124267	0.0236368	3256	0.599072	0.871649	Continuous	model_2	both	sdb_pc1
cystine	0.0123409	0.0239854	3182	0.60689	0.925067	Continuous	model_3	both	sdb_pc1
decadienedioic acid (C10:2-DC)**	0.013163	0.0211823	3182	0.534328	0.896192	Continuous	model_3	both	sdb_pc1
decadienedioic acid (C10:2-DC)**	0.00119663	0.0216928	3256	0.956009	0.991535	Continuous	model_2	both	sdb_pc1
decadienedioic acid (C10:2-DC)**	0.00520915	0.0213405	3299	0.807155	0.960036	Continuous	model_1	both	sdb_pc1
decanoylcarnitine (C10)	0.0100559	0.0202545	3299	0.61956	0.907835	Continuous	model_1	both	sdb_pc1
decanoylcarnitine (C10)	0.00553547	0.0200874	3182	0.782879	0.943673	Continuous	model_3	both	sdb_pc1
decanoylcarnitine (C10)	0.0091778	0.0197497	3256	0.642142	0.894083	Continuous	model_2	both	sdb_pc1
dehydroepiandrosterone sulfate (DHEA-S)	-0.0574249	0.02466	3256	0.0198769	0.218271	Continuous	model_2	both	sdb_pc1
dehydroepiandrosterone sulfate (DHEA-S)	-0.0577066	0.0236339	3299	0.0146187	0.189068	Continuous	model_1	both	sdb_pc1
dehydroepiandrosterone sulfate (DHEA-S)	-0.0540899	0.0241447	3182	0.0250751	0.365506	Continuous	model_3	both	sdb_pc1
delta-CEHC	0.00630271	0.022494	3256	0.779328	0.946908	Continuous	model_2	both	sdb_pc1
delta-CEHC	0.00125401	0.021781	3182	0.954088	0.986409	Continuous	model_3	both	sdb_pc1
delta-CEHC	0.00724093	0.0225392	3299	0.748014	0.94086	Continuous	model_1	both	sdb_pc1
deoxycarnitine	-0.0500682	0.0266291	3299	0.0600796	0.4134	Continuous	model_1	both	sdb_pc1
deoxycarnitine	-0.0475165	0.0254889	3182	0.0622926	0.517918	Continuous	model_3	both	sdb_pc1
deoxycarnitine	-0.0548762	0.0263893	3256	0.0375726	0.312389	Continuous	model_2	both	sdb_pc1
deoxycholate	-0.00906091	0.0189205	3256	0.632014	0.884212	Continuous	model_2	both	sdb_pc1
deoxycholate	-0.00808449	0.0188993	3299	0.668822	0.917498	Continuous	model_1	both	sdb_pc1
deoxycholate	-0.0158539	0.0189024	3182	0.401626	0.8507	Continuous	model_3	both	sdb_pc1
deoxycholic acid 12-sulfate*	0.0145924	0.0198378	3256	0.461985	0.809865	Continuous	model_2	both	sdb_pc1
deoxycholic acid 12-sulfate*	0.010728	0.0199166	3182	0.590131	0.920162	Continuous	model_3	both	sdb_pc1
deoxycholic acid 12-sulfate*	0.019067	0.0194699	3299	0.327428	0.733603	Continuous	model_1	both	sdb_pc1
deoxycholic acid glucuronide	0.0116597	0.0185463	3182	0.529559	0.895173	Continuous	model_3	both	sdb_pc1
deoxycholic acid glucuronide	0.0188209	0.0181912	3299	0.300848	0.703187	Continuous	model_1	both	sdb_pc1
deoxycholic acid glucuronide	0.0187869	0.0183702	3256	0.306458	0.699446	Continuous	model_2	both	sdb_pc1
dihomo-linoleate (20:2n6)	0.0199765	0.0249275	3256	0.422909	0.776446	Continuous	model_2	both	sdb_pc1
dihomo-linoleate (20:2n6)	0.017208	0.0253345	3299	0.496992	0.853242	Continuous	model_1	both	sdb_pc1
dihomo-linoleate (20:2n6)	0.0127575	0.0257238	3182	0.619936	0.925078	Continuous	model_3	both	sdb_pc1
dihomo-linolenate (20:3n3 or n6)	0.00816055	0.0205613	3182	0.69145	0.937281	Continuous	model_3	both	sdb_pc1
dihomo-linolenate (20:3n3 or n6)	0.0175071	0.0184843	3299	0.343571	0.737853	Continuous	model_1	both	sdb_pc1
dihomo-linolenate (20:3n3 or n6)	0.022531	0.0181485	3256	0.214428	0.643407	Continuous	model_2	both	sdb_pc1
dihomo-linolenoyl-choline	0.00323486	0.0227262	3182	0.886811	0.957062	Continuous	model_3	both	sdb_pc1
dihomo-linolenoyl-choline	0.00557969	0.0182619	3256	0.759957	0.941704	Continuous	model_2	both	sdb_pc1
dihomo-linolenoyl-choline	1.82952e-05	0.0182463	3299	0.9992	0.999468	Continuous	model_1	both	sdb_pc1
dihydroorotate	0.0452061	0.0248189	3299	0.0685395	0.436416	Continuous	model_1	both	sdb_pc1
dihydroorotate	0.0414103	0.0253934	3182	0.102943	0.585093	Continuous	model_3	both	sdb_pc1
dihydroorotate	0.0438881	0.024544	3256	0.0737529	0.420825	Continuous	model_2	both	sdb_pc1
dimethylarginine (SDMA + ADMA)	-0.00208408	0.0196487	3299	0.915529	0.972759	Continuous	model_1	both	sdb_pc1
dimethylarginine (SDMA + ADMA)	-0.00338303	0.0200144	3256	0.865773	0.967495	Continuous	model_2	both	sdb_pc1
dimethylarginine (SDMA + ADMA)	0.00460743	0.021305	3182	0.828785	0.957062	Continuous	model_3	both	sdb_pc1
dimethylglycine	0.0305434	0.0197974	3256	0.122879	0.483213	Continuous	model_2	both	sdb_pc1
dimethylglycine	0.0299475	0.0199477	3299	0.133277	0.530064	Continuous	model_1	both	sdb_pc1
dimethylglycine	0.0238586	0.0202316	3182	0.238289	0.729916	Continuous	model_3	both	sdb_pc1
docosadienoate (22:2n6)	0.0182343	0.0235858	3256	0.439461	0.791634	Continuous	model_2	both	sdb_pc1
docosadienoate (22:2n6)	0.0170991	0.023597	3299	0.468678	0.826578	Continuous	model_1	both	sdb_pc1
docosadienoate (22:2n6)	0.00813808	0.0245637	3182	0.740415	0.943673	Continuous	model_3	both	sdb_pc1
docosadioate (C22-DC)	-0.0189449	0.0220002	3299	0.389171	0.744873	Continuous	model_1	both	sdb_pc1
docosadioate (C22-DC)	-0.0211433	0.0222841	3256	0.342721	0.720085	Continuous	model_2	both	sdb_pc1
docosadioate (C22-DC)	-0.0212365	0.0234067	3182	0.364258	0.821698	Continuous	model_3	both	sdb_pc1
docosahexaenoate (DHA; 22:6n3)	0.0133648	0.0248727	3299	0.591039	0.898133	Continuous	model_1	both	sdb_pc1
docosahexaenoate (DHA; 22:6n3)	0.0186192	0.026622	3182	0.484307	0.875363	Continuous	model_3	both	sdb_pc1
docosahexaenoate (DHA; 22:6n3)	0.0222955	0.0244859	3256	0.362535	0.737746	Continuous	model_2	both	sdb_pc1
docosahexaenoylcholine	-0.0048701	0.020004	3299	0.807651	0.960036	Continuous	model_1	both	sdb_pc1
docosahexaenoylcholine	0.00163729	0.0204866	3256	0.936301	0.991378	Continuous	model_2	both	sdb_pc1
docosahexaenoylcholine	0.00314456	0.0237673	3182	0.894742	0.957386	Continuous	model_3	both	sdb_pc1
docosapentaenoate (n3 DPA; 22:5n3)	0.00631577	0.0229109	3299	0.782804	0.955127	Continuous	model_1	both	sdb_pc1
docosapentaenoate (n3 DPA; 22:5n3)	0.0115845	0.023182	3256	0.617272	0.876339	Continuous	model_2	both	sdb_pc1
docosapentaenoate (n3 DPA; 22:5n3)	0.0086285	0.0248135	3182	0.72804	0.943673	Continuous	model_3	both	sdb_pc1
docosapentaenoate (n6 DPA; 22:5n6)	0.0133503	0.0193767	3256	0.490831	0.836341	Continuous	model_2	both	sdb_pc1
docosapentaenoate (n6 DPA; 22:5n6)	0.0131077	0.0195978	3299	0.503599	0.858299	Continuous	model_1	both	sdb_pc1
docosapentaenoate (n6 DPA; 22:5n6)	0.00323058	0.0197614	3182	0.870141	0.957062	Continuous	model_3	both	sdb_pc1
dodecadienoate (12:2)*	0.0261163	0.0233971	3182	0.264329	0.758901	Continuous	model_3	both	sdb_pc1
dodecadienoate (12:2)*	0.0212215	0.0230866	3299	0.357984	0.744095	Continuous	model_1	both	sdb_pc1
dodecadienoate (12:2)*	0.0255918	0.0231357	3256	0.268658	0.672608	Continuous	model_2	both	sdb_pc1
dodecanedioate (C12-DC)	-0.00778656	0.0228134	3256	0.732866	0.940131	Continuous	model_2	both	sdb_pc1
dodecanedioate (C12-DC)	-0.00697722	0.0227032	3299	0.758598	0.946112	Continuous	model_1	both	sdb_pc1
dodecanedioate (C12-DC)	-0.00628782	0.0223794	3182	0.778738	0.943673	Continuous	model_3	both	sdb_pc1
dodecenedioate (C12:1-DC)*	0.0106029	0.0224912	3182	0.637336	0.931333	Continuous	model_3	both	sdb_pc1
dodecenedioate (C12:1-DC)*	0.00402401	0.0229673	3256	0.860918	0.967495	Continuous	model_2	both	sdb_pc1
dodecenedioate (C12:1-DC)*	0.00376983	0.0229925	3299	0.869764	0.972759	Continuous	model_1	both	sdb_pc1
dopamine 3-O-sulfate	0.0490627	0.020541	3299	0.0169162	0.199321	Continuous	model_1	both	sdb_pc1
dopamine 3-O-sulfate	0.0490837	0.0197941	3256	0.0131488	0.177968	Continuous	model_2	both	sdb_pc1
dopamine 3-O-sulfate	0.0424359	0.019763	3182	0.0317738	0.393454	Continuous	model_3	both	sdb_pc1
eicosanedioate (C20-DC)	0.0076412	0.0206695	3299	0.711618	0.926249	Continuous	model_1	both	sdb_pc1
eicosanedioate (C20-DC)	0.00402549	0.0204694	3256	0.844094	0.967495	Continuous	model_2	both	sdb_pc1
eicosanedioate (C20-DC)	0.00963838	0.0203915	3182	0.636451	0.931333	Continuous	model_3	both	sdb_pc1
eicosapentaenoate (EPA; 20:5n3)	-0.00790945	0.0210276	3299	0.706808	0.926249	Continuous	model_1	both	sdb_pc1
eicosapentaenoate (EPA; 20:5n3)	-0.00141948	0.0205716	3256	0.944988	0.991535	Continuous	model_2	both	sdb_pc1
eicosapentaenoate (EPA; 20:5n3)	-0.00570246	0.0220326	3182	0.795774	0.943673	Continuous	model_3	both	sdb_pc1
eicosenedioate (C20:1-DC)*	0.0159174	0.0206249	3182	0.440259	0.8507	Continuous	model_3	both	sdb_pc1
eicosenedioate (C20:1-DC)*	0.00667108	0.0207429	3256	0.74775	0.941704	Continuous	model_2	both	sdb_pc1
eicosenedioate (C20:1-DC)*	0.0103792	0.0207652	3299	0.617193	0.907835	Continuous	model_1	both	sdb_pc1
eicosenoate (20:1)	0.0156267	0.0243102	3299	0.520353	0.862379	Continuous	model_1	both	sdb_pc1
eicosenoate (20:1)	0.0151844	0.0243153	3182	0.532314	0.895396	Continuous	model_3	both	sdb_pc1
eicosenoate (20:1)	0.0172203	0.0241123	3256	0.475122	0.826195	Continuous	model_2	both	sdb_pc1
epiandrosterone sulfate	-0.0267482	0.0228623	3182	0.242012	0.733598	Continuous	model_3	both	sdb_pc1
epiandrosterone sulfate	-0.025453	0.0230675	3256	0.269846	0.672608	Continuous	model_2	both	sdb_pc1
epiandrosterone sulfate	-0.0255278	0.0226241	3299	0.259174	0.696981	Continuous	model_1	both	sdb_pc1
erucate (22:1n9)	0.000607437	0.0234855	3256	0.979366	0.991535	Continuous	model_2	both	sdb_pc1
erucate (22:1n9)	-0.00418377	0.0241112	3182	0.862243	0.957062	Continuous	model_3	both	sdb_pc1
erucate (22:1n9)	0.00100455	0.0233686	3299	0.965712	0.99126	Continuous	model_1	both	sdb_pc1
erythronate*	0.0073589	0.0250339	3256	0.768791	0.943893	Continuous	model_2	both	sdb_pc1
erythronate*	0.00919875	0.0250674	3299	0.713648	0.926249	Continuous	model_1	both	sdb_pc1
erythronate*	-0.0139701	0.0269098	3182	0.603658	0.925067	Continuous	model_3	both	sdb_pc1
ethylmalonate	0.0104996	0.0226759	3299	0.643343	0.917498	Continuous	model_1	both	sdb_pc1
ethylmalonate	0.00746586	0.0227499	3182	0.742782	0.943673	Continuous	model_3	both	sdb_pc1
ethylmalonate	0.0128202	0.0224141	3256	0.567342	0.862968	Continuous	model_2	both	sdb_pc1
etiocholanolone glucuronide	-0.0555085	0.0185733	3256	0.00280236	0.0906095	Continuous	model_2	both	sdb_pc1
etiocholanolone glucuronide	-0.0580372	0.0193897	3182	0.00276067	0.123593	Continuous	model_3	both	sdb_pc1
etiocholanolone glucuronide	-0.0533733	0.0183463	3299	0.0036233	0.108677	Continuous	model_1	both	sdb_pc1
Fibrinopeptide A (2-15)**	0.00740406	0.0205566	3299	0.718714	0.926249	Continuous	model_1	both	sdb_pc1
Fibrinopeptide A (2-15)**	0.00504345	0.0201457	3256	0.802317	0.958953	Continuous	model_2	both	sdb_pc1
Fibrinopeptide A (2-15)**	-0.000783718	0.0203315	3182	0.969252	0.993271	Continuous	model_3	both	sdb_pc1
Fibrinopeptide B (1-11)**	0.00722351	0.0214754	3256	0.736597	0.940131	Continuous	model_2	both	sdb_pc1
Fibrinopeptide B (1-11)**	0.00935067	0.0215857	3299	0.664878	0.917498	Continuous	model_1	both	sdb_pc1
Fibrinopeptide B (1-11)**	0.0150038	0.0219444	3182	0.494155	0.876875	Continuous	model_3	both	sdb_pc1
Fibrinopeptide B (1-12)**	0.0124087	0.0234815	3256	0.597189	0.871088	Continuous	model_2	both	sdb_pc1
Fibrinopeptide B (1-12)**	0.0245405	0.0239285	3182	0.305092	0.80282	Continuous	model_3	both	sdb_pc1
Fibrinopeptide B (1-12)**	0.0125167	0.0239595	3299	0.601385	0.906751	Continuous	model_1	both	sdb_pc1
Fibrinopeptide B (1-13)**	0.0189159	0.0245269	3182	0.440571	0.8507	Continuous	model_3	both	sdb_pc1
Fibrinopeptide B (1-13)**	0.0234584	0.0238788	3256	0.325905	0.715446	Continuous	model_2	both	sdb_pc1
Fibrinopeptide B (1-13)**	0.0264416	0.0246791	3299	0.283981	0.70219	Continuous	model_1	both	sdb_pc1
Fibrinopeptide B (1-9)**	0.0324846	0.0201561	3256	0.107038	0.471389	Continuous	model_2	both	sdb_pc1
Fibrinopeptide B (1-9)**	0.0314309	0.0202116	3299	0.119924	0.510601	Continuous	model_1	both	sdb_pc1
Fibrinopeptide B (1-9)**	0.0143297	0.0209722	3182	0.494434	0.876875	Continuous	model_3	both	sdb_pc1
fructose	-0.027998	0.0228432	3182	0.220326	0.708945	Continuous	model_3	both	sdb_pc1
fructose	-0.0192232	0.019719	3299	0.329633	0.733603	Continuous	model_1	both	sdb_pc1
fructose	-0.0185688	0.0194348	3256	0.339356	0.718542	Continuous	model_2	both	sdb_pc1
fructosyllysine	0.0411684	0.0214221	3256	0.0546347	0.37987	Continuous	model_2	both	sdb_pc1
fructosyllysine	0.0441108	0.0245953	3182	0.072898	0.530333	Continuous	model_3	both	sdb_pc1
fructosyllysine	0.0412504	0.0213887	3299	0.0537793	0.391245	Continuous	model_1	both	sdb_pc1
fumarate	-0.0188381	0.0209551	3299	0.368668	0.744873	Continuous	model_1	both	sdb_pc1
fumarate	-0.0187349	0.0212899	3256	0.378863	0.741407	Continuous	model_2	both	sdb_pc1
fumarate	-0.0222521	0.0219482	3182	0.310657	0.804329	Continuous	model_3	both	sdb_pc1
gamma-CEHC	0.0220359	0.0188593	3299	0.242632	0.695836	Continuous	model_1	both	sdb_pc1
gamma-CEHC	0.0223244	0.0190187	3256	0.240471	0.65706	Continuous	model_2	both	sdb_pc1
gamma-CEHC	0.0165782	0.0188221	3182	0.378434	0.836664	Continuous	model_3	both	sdb_pc1
gamma-CEHC glucuronide*	0.0206108	0.0235734	3256	0.381941	0.741407	Continuous	model_2	both	sdb_pc1
gamma-CEHC glucuronide*	0.0209989	0.0239959	3299	0.381517	0.744873	Continuous	model_1	both	sdb_pc1
gamma-CEHC glucuronide*	0.00934694	0.0233774	3182	0.689283	0.937281	Continuous	model_3	both	sdb_pc1
gamma-glutamyl-alpha-lysine	-0.00185936	0.0265164	3256	0.944097	0.991535	Continuous	model_2	both	sdb_pc1
gamma-glutamyl-alpha-lysine	-0.00145672	0.027165	3299	0.957234	0.988461	Continuous	model_1	both	sdb_pc1
gamma-glutamyl-alpha-lysine	-0.00519475	0.0269758	3182	0.847295	0.957062	Continuous	model_3	both	sdb_pc1
gamma-glutamylcitrulline*	0.00326584	0.0207134	3182	0.874719	0.957062	Continuous	model_3	both	sdb_pc1
gamma-glutamylcitrulline*	-0.0090508	0.0207459	3299	0.662641	0.917498	Continuous	model_1	both	sdb_pc1
gamma-glutamylcitrulline*	-0.0131704	0.0208768	3256	0.52813	0.849093	Continuous	model_2	both	sdb_pc1
gamma-glutamyl-epsilon-lysine	0.0144505	0.024013	3256	0.547323	0.854939	Continuous	model_2	both	sdb_pc1
gamma-glutamyl-epsilon-lysine	0.0150989	0.0243708	3299	0.535555	0.869439	Continuous	model_1	both	sdb_pc1
gamma-glutamyl-epsilon-lysine	0.00949506	0.0241425	3182	0.694104	0.937281	Continuous	model_3	both	sdb_pc1
gamma-glutamylglutamate	0.0230164	0.0302949	3256	0.447407	0.798744	Continuous	model_2	both	sdb_pc1
gamma-glutamylglutamate	0.0212223	0.0314442	3299	0.499727	0.855415	Continuous	model_1	both	sdb_pc1
gamma-glutamylglutamate	0.0104331	0.0314144	3182	0.739805	0.943673	Continuous	model_3	both	sdb_pc1
gamma-glutamylglutamine	-0.0432409	0.0247735	3182	0.0809067	0.553973	Continuous	model_3	both	sdb_pc1
gamma-glutamylglutamine	-0.0464465	0.0258137	3299	0.0719717	0.440921	Continuous	model_1	both	sdb_pc1
gamma-glutamylglutamine	-0.0490468	0.0255419	3256	0.0548266	0.37987	Continuous	model_2	both	sdb_pc1
gamma-glutamylglycine	-0.0606633	0.0234329	3256	0.0096309	0.151492	Continuous	model_2	both	sdb_pc1
gamma-glutamylglycine	-0.0486689	0.0246386	3182	0.0482328	0.478719	Continuous	model_3	both	sdb_pc1
gamma-glutamylglycine	-0.0585942	0.0238555	3299	0.014041	0.189068	Continuous	model_1	both	sdb_pc1
gamma-glutamylhistidine	-0.022978	0.0267895	3299	0.391044	0.744873	Continuous	model_1	both	sdb_pc1
gamma-glutamylhistidine	-0.0252324	0.0259737	3256	0.331318	0.715446	Continuous	model_2	both	sdb_pc1
gamma-glutamylhistidine	-0.0227902	0.0262276	3182	0.384881	0.837185	Continuous	model_3	both	sdb_pc1
gamma-glutamylisoleucine*	0.00371277	0.0335069	3256	0.91177	0.984407	Continuous	model_2	both	sdb_pc1
gamma-glutamylisoleucine*	-0.0276698	0.0347783	3182	0.426261	0.8507	Continuous	model_3	both	sdb_pc1
gamma-glutamylisoleucine*	0.00369468	0.0339737	3299	0.9134	0.972759	Continuous	model_1	both	sdb_pc1
gamma-glutamylleucine	-0.0115346	0.037729	3182	0.759815	0.943673	Continuous	model_3	both	sdb_pc1
gamma-glutamylleucine	0.0155554	0.035606	3256	0.662201	0.911114	Continuous	model_2	both	sdb_pc1
gamma-glutamylleucine	0.0157761	0.0363982	3299	0.664701	0.917498	Continuous	model_1	both	sdb_pc1
gamma-glutamylmethionine	-0.00144475	0.0245519	3256	0.953076	0.991535	Continuous	model_2	both	sdb_pc1
gamma-glutamylmethionine	-0.00704358	0.0239449	3182	0.768637	0.943673	Continuous	model_3	both	sdb_pc1
gamma-glutamylmethionine	0.0015078	0.0244277	3299	0.950782	0.988134	Continuous	model_1	both	sdb_pc1
gamma-glutamylphenylalanine	0.000243807	0.0269881	3182	0.992792	0.993853	Continuous	model_3	both	sdb_pc1
gamma-glutamylphenylalanine	0.0138843	0.025407	3299	0.584739	0.895573	Continuous	model_1	both	sdb_pc1
gamma-glutamylphenylalanine	0.0131016	0.025816	3256	0.611803	0.874863	Continuous	model_2	both	sdb_pc1
gamma-glutamylthreonine	-0.0114456	0.0236108	3182	0.627845	0.925078	Continuous	model_3	both	sdb_pc1
gamma-glutamylthreonine	-0.0191921	0.0240983	3256	0.425794	0.779284	Continuous	model_2	both	sdb_pc1
gamma-glutamylthreonine	-0.0157884	0.024722	3299	0.523058	0.862379	Continuous	model_1	both	sdb_pc1
gamma-glutamyltryptophan	0.00966444	0.0223838	3256	0.665915	0.911912	Continuous	model_2	both	sdb_pc1
gamma-glutamyltryptophan	0.00682309	0.0233461	3182	0.770089	0.943673	Continuous	model_3	both	sdb_pc1
gamma-glutamyltryptophan	0.0113565	0.0223284	3299	0.611024	0.907835	Continuous	model_1	both	sdb_pc1
gamma-glutamyltyrosine	0.0348817	0.0243016	3299	0.151182	0.560434	Continuous	model_1	both	sdb_pc1
gamma-glutamyltyrosine	0.0192107	0.0245832	3182	0.434535	0.8507	Continuous	model_3	both	sdb_pc1
gamma-glutamyltyrosine	0.0314763	0.0246289	3256	0.201241	0.636533	Continuous	model_2	both	sdb_pc1
gamma-glutamylvaline	0.00589611	0.0319639	3256	0.853651	0.967495	Continuous	model_2	both	sdb_pc1
gamma-glutamylvaline	-0.0216452	0.032705	3182	0.50808	0.877455	Continuous	model_3	both	sdb_pc1
gamma-glutamylvaline	0.00671247	0.031658	3299	0.832083	0.968544	Continuous	model_1	both	sdb_pc1
gamma-tocopherol/beta-tocopherol	0.0140873	0.027176	3182	0.604198	0.925067	Continuous	model_3	both	sdb_pc1
gamma-tocopherol/beta-tocopherol	0.0300791	0.0244121	3256	0.217897	0.644634	Continuous	model_2	both	sdb_pc1
gamma-tocopherol/beta-tocopherol	0.0340111	0.0244608	3299	0.164398	0.583413	Continuous	model_1	both	sdb_pc1
glucose	-0.019093	0.0257158	3182	0.457808	0.853988	Continuous	model_3	both	sdb_pc1
glucose	0.0159713	0.0193631	3256	0.409468	0.764471	Continuous	model_2	both	sdb_pc1
glucose	0.0181474	0.019444	3299	0.350657	0.744095	Continuous	model_1	both	sdb_pc1
glucuronate	0.0185816	0.0198311	3256	0.34876	0.722342	Continuous	model_2	both	sdb_pc1
glucuronate	0.018264	0.0207813	3299	0.379472	0.744873	Continuous	model_1	both	sdb_pc1
glucuronate	0.0151306	0.0201692	3182	0.453142	0.852665	Continuous	model_3	both	sdb_pc1
glucuronide of C10H18O2 (1)*	0.0138538	0.0442192	3299	0.754054	0.759382	Dichotomized	model_1	both	sdb_pc1
glucuronide of C10H18O2 (1)*	0.0114759	0.0435828	3256	0.79231	0.866462	Dichotomized	model_2	both	sdb_pc1
glucuronide of C10H18O2 (1)*	0.00155821	0.0438167	3182	0.971632	0.971632	Dichotomized	model_3	both	sdb_pc1
glucuronide of C10H18O2 (8)*	0.09876	0.0431311	3182	0.0220352	0.0881406	Dichotomized	model_3	both	sdb_pc1
glucuronide of C10H18O2 (8)*	0.114429	0.0437094	3256	0.00884583	0.0353833	Dichotomized	model_2	both	sdb_pc1
glucuronide of C10H18O2 (8)*	0.118591	0.0438212	3299	0.00680486	0.0362926	Dichotomized	model_1	both	sdb_pc1
glutamate	0.0207634	0.0370431	3182	0.575124	0.910389	Continuous	model_3	both	sdb_pc1
glutamate	0.0603953	0.0337616	3256	0.0736344	0.420825	Continuous	model_2	both	sdb_pc1
glutamate	0.0592744	0.0348988	3299	0.0894197	0.460959	Continuous	model_1	both	sdb_pc1
glutamine	-0.0405494	0.0244146	3256	0.0967405	0.454056	Continuous	model_2	both	sdb_pc1
glutamine	-0.0405591	0.0245341	3299	0.0982955	0.476733	Continuous	model_1	both	sdb_pc1
glutamine	-0.026862	0.0242153	3182	0.2673	0.758901	Continuous	model_3	both	sdb_pc1
glutamine conjugate of C6H10O2 (1)*	0.00665941	0.0222292	3299	0.764497	0.948694	Continuous	model_1	both	sdb_pc1
glutamine conjugate of C6H10O2 (1)*	0.00857391	0.0222929	3182	0.700531	0.941795	Continuous	model_3	both	sdb_pc1
glutamine conjugate of C6H10O2 (1)*	0.00894052	0.0227391	3256	0.694187	0.920211	Continuous	model_2	both	sdb_pc1
glutamine conjugate of C6H10O2 (2)*	0.0358189	0.0222684	3256	0.107723	0.471389	Continuous	model_2	both	sdb_pc1
glutamine conjugate of C6H10O2 (2)*	0.0421178	0.0217228	3182	0.0525162	0.478719	Continuous	model_3	both	sdb_pc1
glutamine conjugate of C6H10O2 (2)*	0.0339183	0.022295	3299	0.128173	0.518034	Continuous	model_1	both	sdb_pc1
glutamine conjugate of C7H12O2*	0.0357428	0.0209875	3182	0.0885582	0.579111	Continuous	model_3	both	sdb_pc1
glutamine conjugate of C7H12O2*	0.0271901	0.021409	3299	0.204073	0.67102	Continuous	model_1	both	sdb_pc1
glutamine conjugate of C7H12O2*	0.0281137	0.0215434	3256	0.1919	0.617334	Continuous	model_2	both	sdb_pc1
glutamine_degradant*	-0.0436186	0.0279953	3299	0.119217	0.510601	Continuous	model_1	both	sdb_pc1
glutamine_degradant*	-0.0457559	0.0280305	3256	0.102603	0.468501	Continuous	model_2	both	sdb_pc1
glutamine_degradant*	-0.0458286	0.0290781	3182	0.115014	0.595605	Continuous	model_3	both	sdb_pc1
glutarate (C5-DC)	-0.00283748	0.0192464	3299	0.882793	0.972759	Continuous	model_1	both	sdb_pc1
glutarate (C5-DC)	-0.00419766	0.0190803	3256	0.825871	0.967495	Continuous	model_2	both	sdb_pc1
glutarate (C5-DC)	-0.00467311	0.0187402	3182	0.80308	0.949985	Continuous	model_3	both	sdb_pc1
glutarylcarnitine (C5-DC)	-0.0322047	0.0221287	3256	0.145576	0.526245	Continuous	model_2	both	sdb_pc1
glutarylcarnitine (C5-DC)	-0.0323081	0.0227332	3299	0.155262	0.564767	Continuous	model_1	both	sdb_pc1
glutarylcarnitine (C5-DC)	-0.0351968	0.0226	3182	0.119381	0.595605	Continuous	model_3	both	sdb_pc1
glycerate	-0.0286989	0.0237934	3256	0.227753	0.655081	Continuous	model_2	both	sdb_pc1
glycerate	-0.0299583	0.024557	3299	0.222483	0.674402	Continuous	model_1	both	sdb_pc1
glycerate	-0.0284014	0.0239756	3182	0.236178	0.728088	Continuous	model_3	both	sdb_pc1
glycerol	0.0166268	0.0259709	3299	0.522037	0.862379	Continuous	model_1	both	sdb_pc1
glycerol	0.0153165	0.0254904	3256	0.547925	0.854939	Continuous	model_2	both	sdb_pc1
glycerol	0.0113912	0.0248369	3182	0.646493	0.931333	Continuous	model_3	both	sdb_pc1
glycerol 3-phosphate	0.0388251	0.0218954	3256	0.0761939	0.426393	Continuous	model_2	both	sdb_pc1
glycerol 3-phosphate	0.0370199	0.0217198	3299	0.0883005	0.460959	Continuous	model_1	both	sdb_pc1
glycerol 3-phosphate	0.0316334	0.0226821	3182	0.163124	0.637167	Continuous	model_3	both	sdb_pc1
glycerophosphoethanolamine	-0.000834499	0.0182925	3256	0.963613	0.991535	Continuous	model_2	both	sdb_pc1
glycerophosphoethanolamine	-0.00555199	0.0214886	3182	0.796122	0.943673	Continuous	model_3	both	sdb_pc1
glycerophosphoethanolamine	-0.00200059	0.0181699	3299	0.912326	0.972759	Continuous	model_1	both	sdb_pc1
glycerophosphorylcholine (GPC)	-0.0167273	0.021311	3182	0.432504	0.8507	Continuous	model_3	both	sdb_pc1
glycerophosphorylcholine (GPC)	-0.0152835	0.0196547	3256	0.436804	0.791634	Continuous	model_2	both	sdb_pc1
glycerophosphorylcholine (GPC)	-0.0181865	0.0197673	3299	0.357558	0.744095	Continuous	model_1	both	sdb_pc1
glycine	-0.047674	0.0195921	3256	0.014961	0.181736	Continuous	model_2	both	sdb_pc1
glycine	-0.0467711	0.0198916	3299	0.0187081	0.208587	Continuous	model_1	both	sdb_pc1
glycine	-0.0308764	0.0198878	3182	0.120535	0.595605	Continuous	model_3	both	sdb_pc1
glycine conjugate of C10H14O2 (1)*	0.0116224	0.0254969	3182	0.648507	0.931928	Continuous	model_3	both	sdb_pc1
glycine conjugate of C10H14O2 (1)*	0.0145321	0.0253114	3299	0.565877	0.880589	Continuous	model_1	both	sdb_pc1
glycine conjugate of C10H14O2 (1)*	0.0154617	0.0253618	3256	0.542098	0.854939	Continuous	model_2	both	sdb_pc1
glyco-beta-muricholate**	-0.0286201	0.0231616	3299	0.216581	0.672399	Continuous	model_1	both	sdb_pc1
glyco-beta-muricholate**	-0.0322031	0.0231814	3256	0.164778	0.577716	Continuous	model_2	both	sdb_pc1
glyco-beta-muricholate**	-0.0238854	0.0235178	3182	0.309805	0.804329	Continuous	model_3	both	sdb_pc1
glycochenodeoxycholate	0.0182427	0.0201154	3299	0.364458	0.744873	Continuous	model_1	both	sdb_pc1
glycochenodeoxycholate	0.0173326	0.0199433	3256	0.384796	0.744024	Continuous	model_2	both	sdb_pc1
glycochenodeoxycholate	0.0136222	0.0201443	3182	0.498895	0.876875	Continuous	model_3	both	sdb_pc1
glycochenodeoxycholate 3-sulfate	-0.00309419	0.0195106	3256	0.873992	0.970731	Continuous	model_2	both	sdb_pc1
glycochenodeoxycholate 3-sulfate	0.000284624	0.0193184	3299	0.988245	0.997298	Continuous	model_1	both	sdb_pc1
glycochenodeoxycholate 3-sulfate	-0.0083781	0.0199796	3182	0.674973	0.937281	Continuous	model_3	both	sdb_pc1
glycochenodeoxycholate glucuronide (1)	-0.0210511	0.0199354	3256	0.290983	0.688422	Continuous	model_2	both	sdb_pc1
glycochenodeoxycholate glucuronide (1)	-0.0272078	0.0199837	3182	0.173356	0.653853	Continuous	model_3	both	sdb_pc1
glycochenodeoxycholate glucuronide (1)	-0.0146818	0.0195237	3299	0.452052	0.807038	Continuous	model_1	both	sdb_pc1
glycocholate	0.02428	0.0202106	3256	0.229616	0.655081	Continuous	model_2	both	sdb_pc1
glycocholate	0.0235565	0.0200507	3299	0.240055	0.695836	Continuous	model_1	both	sdb_pc1
glycocholate	0.0170896	0.0205616	3182	0.405893	0.8507	Continuous	model_3	both	sdb_pc1
glycocholenate sulfate*	0.00921964	0.0189413	3299	0.626437	0.909193	Continuous	model_1	both	sdb_pc1
glycocholenate sulfate*	0.00320698	0.019268	3256	0.86781	0.967495	Continuous	model_2	both	sdb_pc1
glycocholenate sulfate*	0.00756223	0.018545	3182	0.683436	0.937281	Continuous	model_3	both	sdb_pc1
glycodeoxycholate 3-sulfate	-0.0287902	0.0210133	3256	0.170658	0.59121	Continuous	model_2	both	sdb_pc1
glycodeoxycholate 3-sulfate	-0.0229017	0.0203389	3299	0.260165	0.696981	Continuous	model_1	both	sdb_pc1
glycodeoxycholate 3-sulfate	-0.0286224	0.0221208	3182	0.195696	0.679641	Continuous	model_3	both	sdb_pc1
glycolithocholate sulfate*	-0.0253114	0.0193999	3256	0.191989	0.617334	Continuous	model_2	both	sdb_pc1
glycolithocholate sulfate*	-0.0209598	0.0191453	3299	0.273616	0.70219	Continuous	model_1	both	sdb_pc1
glycolithocholate sulfate*	-0.0211158	0.0198004	3182	0.286228	0.782631	Continuous	model_3	both	sdb_pc1
glycosyl ceramide (d18:2/24:1, d18:1/24:2)*	-0.0309146	0.0221168	3182	0.162176	0.637167	Continuous	model_3	both	sdb_pc1
glycosyl ceramide (d18:2/24:1, d18:1/24:2)*	-0.0421297	0.0212979	3256	0.0479156	0.357524	Continuous	model_2	both	sdb_pc1
glycosyl ceramide (d18:2/24:1, d18:1/24:2)*	-0.0382049	0.02174	3299	0.0788567	0.451797	Continuous	model_1	both	sdb_pc1
glycosyl-N-palmitoyl-sphingosine (d18:1/16:0)	0.00188292	0.0219578	3299	0.931664	0.978751	Continuous	model_1	both	sdb_pc1
glycosyl-N-palmitoyl-sphingosine (d18:1/16:0)	-0.00219804	0.0209484	3256	0.916434	0.984407	Continuous	model_2	both	sdb_pc1
glycosyl-N-palmitoyl-sphingosine (d18:1/16:0)	-0.00806901	0.0237014	3182	0.733522	0.943673	Continuous	model_3	both	sdb_pc1
glycosyl-N-stearoyl-sphingosine (d18:1/18:0)	-0.00568702	0.0194471	3299	0.769953	0.951407	Continuous	model_1	both	sdb_pc1
glycosyl-N-stearoyl-sphingosine (d18:1/18:0)	-0.010601	0.0196198	3256	0.588976	0.863436	Continuous	model_2	both	sdb_pc1
glycosyl-N-stearoyl-sphingosine (d18:1/18:0)	-0.0217144	0.020264	3182	0.283911	0.782631	Continuous	model_3	both	sdb_pc1
glycoursodeoxycholate	0.0170546	0.0207743	3182	0.411677	0.8507	Continuous	model_3	both	sdb_pc1
glycoursodeoxycholate	0.0177393	0.0212053	3299	0.402846	0.749556	Continuous	model_1	both	sdb_pc1
glycoursodeoxycholate	0.0160438	0.0208089	3256	0.440703	0.791634	Continuous	model_2	both	sdb_pc1
glycylvaline	-0.00370539	0.0241923	3182	0.878269	0.957062	Continuous	model_3	both	sdb_pc1
glycylvaline	0.0105638	0.0240743	3299	0.660805	0.917498	Continuous	model_1	both	sdb_pc1
glycylvaline	0.0101724	0.0234812	3256	0.664858	0.911912	Continuous	model_2	both	sdb_pc1
guanidinoacetate	-0.00223683	0.0223577	3182	0.920306	0.970323	Continuous	model_3	both	sdb_pc1
guanidinoacetate	-0.0124408	0.0215467	3299	0.563675	0.880589	Continuous	model_1	both	sdb_pc1
guanidinoacetate	-0.0129047	0.021988	3256	0.557274	0.862589	Continuous	model_2	both	sdb_pc1
gulonate*	0.00469391	0.0228765	3256	0.837428	0.967495	Continuous	model_2	both	sdb_pc1
gulonate*	0.00659285	0.0230409	3299	0.774774	0.953908	Continuous	model_1	both	sdb_pc1
gulonate*	-0.000181781	0.0235958	3182	0.993853	0.993853	Continuous	model_3	both	sdb_pc1
hexadecadienoate (16:2n6)	0.0163076	0.0248889	3182	0.512329	0.882176	Continuous	model_3	both	sdb_pc1
hexadecadienoate (16:2n6)	0.0134986	0.0250857	3299	0.590509	0.898133	Continuous	model_1	both	sdb_pc1
hexadecadienoate (16:2n6)	0.0166768	0.0247027	3256	0.499611	0.837964	Continuous	model_2	both	sdb_pc1
hexadecanedioate (C16-DC)	-0.00331245	0.0196108	3256	0.865867	0.967495	Continuous	model_2	both	sdb_pc1
hexadecanedioate (C16-DC)	-0.00992548	0.0194194	3182	0.609273	0.925067	Continuous	model_3	both	sdb_pc1
hexadecanedioate (C16-DC)	-0.00314446	0.0194221	3299	0.871383	0.972759	Continuous	model_1	both	sdb_pc1
hexadecenedioate (C16:1-DC)*	-0.00759375	0.0219513	3299	0.729391	0.928896	Continuous	model_1	both	sdb_pc1
hexadecenedioate (C16:1-DC)*	-0.0111321	0.0221431	3256	0.615152	0.876339	Continuous	model_2	both	sdb_pc1
hexadecenedioate (C16:1-DC)*	-0.0132315	0.0232421	3182	0.569159	0.910389	Continuous	model_3	both	sdb_pc1
hexanoylcarnitine (C6)	0.0162679	0.0183055	3256	0.374171	0.741407	Continuous	model_2	both	sdb_pc1
hexanoylcarnitine (C6)	0.0185475	0.018132	3299	0.306348	0.71085	Continuous	model_1	both	sdb_pc1
hexanoylcarnitine (C6)	0.00631709	0.0191769	3182	0.741845	0.943673	Continuous	model_3	both	sdb_pc1
hexanoylglutamine	0.0271583	0.0219565	3299	0.216119	0.672399	Continuous	model_1	both	sdb_pc1
hexanoylglutamine	0.0269495	0.0215987	3256	0.212128	0.643407	Continuous	model_2	both	sdb_pc1
hexanoylglutamine	0.029917	0.0217235	3182	0.16846	0.645024	Continuous	model_3	both	sdb_pc1
histidine	0.00921528	0.0182801	3182	0.614181	0.925078	Continuous	model_3	both	sdb_pc1
histidine	-0.00550066	0.01862	3256	0.767675	0.943893	Continuous	model_2	both	sdb_pc1
histidine	-0.00268785	0.0183729	3299	0.883689	0.972759	Continuous	model_1	both	sdb_pc1
homoarginine	0.0198582	0.0187518	3299	0.289599	0.70219	Continuous	model_1	both	sdb_pc1
homoarginine	0.0205203	0.01917	3256	0.284423	0.681211	Continuous	model_2	both	sdb_pc1
homoarginine	0.0183895	0.0194523	3182	0.344474	0.821698	Continuous	model_3	both	sdb_pc1
homocitrulline	0.0146634	0.0208232	3256	0.481316	0.82633	Continuous	model_2	both	sdb_pc1
homocitrulline	0.0144725	0.0207795	3299	0.486127	0.837059	Continuous	model_1	both	sdb_pc1
homocitrulline	0.00679749	0.0214584	3182	0.751414	0.943673	Continuous	model_3	both	sdb_pc1
hydantoin-5-propionate	0.0171135	0.0208873	3182	0.4126	0.8507	Continuous	model_3	both	sdb_pc1
hydantoin-5-propionate	0.0192349	0.020181	3256	0.340531	0.718542	Continuous	model_2	both	sdb_pc1
hydantoin-5-propionate	0.0195745	0.0194005	3299	0.312989	0.719999	Continuous	model_1	both	sdb_pc1
hydroxyasparagine**	0.00530395	0.0240327	3299	0.825328	0.966104	Continuous	model_1	both	sdb_pc1
hydroxyasparagine**	0.00409447	0.0245082	3256	0.867319	0.967495	Continuous	model_2	both	sdb_pc1
hydroxyasparagine**	-0.0074464	0.0263603	3182	0.777571	0.943673	Continuous	model_3	both	sdb_pc1
hydroxy-CMPF*	0.000664085	0.0210169	3256	0.974793	0.991535	Continuous	model_2	both	sdb_pc1
hydroxy-CMPF*	-0.00749575	0.0201176	3299	0.709448	0.926249	Continuous	model_1	both	sdb_pc1
hydroxy-CMPF*	0.0106346	0.0208699	3182	0.610354	0.925067	Continuous	model_3	both	sdb_pc1
hydroxy-N6,N6,N6-trimethyllysine*	0.00817978	0.0233194	3256	0.72576	0.93838	Continuous	model_2	both	sdb_pc1
hydroxy-N6,N6,N6-trimethyllysine*	-0.00169494	0.0233512	3182	0.942137	0.982056	Continuous	model_3	both	sdb_pc1
hydroxy-N6,N6,N6-trimethyllysine*	0.00910698	0.0229138	3299	0.691039	0.926249	Continuous	model_1	both	sdb_pc1
hydroxypalmitoyl sphingomyelin (d18:1/16:0(OH))**	-0.00899327	0.0193264	3299	0.64169	0.917498	Continuous	model_1	both	sdb_pc1
hydroxypalmitoyl sphingomyelin (d18:1/16:0(OH))**	-0.00822918	0.0192936	3256	0.669727	0.913283	Continuous	model_2	both	sdb_pc1
hydroxypalmitoyl sphingomyelin (d18:1/16:0(OH))**	0.00357964	0.024878	3182	0.885589	0.957062	Continuous	model_3	both	sdb_pc1
hypotaurine	-0.00596754	0.0253779	3256	0.814095	0.967495	Continuous	model_2	both	sdb_pc1
hypotaurine	0.00503715	0.0267544	3182	0.850662	0.957062	Continuous	model_3	both	sdb_pc1
hypotaurine	-0.00544754	0.0259963	3299	0.834018	0.96886	Continuous	model_1	both	sdb_pc1
hypoxanthine	0.00142208	0.0179542	3256	0.936869	0.991378	Continuous	model_2	both	sdb_pc1
hypoxanthine	0.00373744	0.0177784	3182	0.833493	0.957062	Continuous	model_3	both	sdb_pc1
hypoxanthine	0.00249789	0.0182441	3299	0.891098	0.972759	Continuous	model_1	both	sdb_pc1
imidazole lactate	-0.0527072	0.0206696	3256	0.0107726	0.15734	Continuous	model_2	both	sdb_pc1
imidazole lactate	-0.0524539	0.0210093	3299	0.0125356	0.179572	Continuous	model_1	both	sdb_pc1
imidazole lactate	-0.0391004	0.0213392	3182	0.0669026	0.522894	Continuous	model_3	both	sdb_pc1
imidazole propionate	0.0531478	0.0219461	3256	0.0154462	0.181736	Continuous	model_2	both	sdb_pc1
imidazole propionate	0.054947	0.0222031	3299	0.013333	0.184758	Continuous	model_1	both	sdb_pc1
imidazole propionate	0.0515127	0.0229164	3182	0.0245856	0.365506	Continuous	model_3	both	sdb_pc1
indole-3-carboxylate	-0.0199077	0.0188817	3299	0.291727	0.70219	Continuous	model_1	both	sdb_pc1
indole-3-carboxylate	-0.0216209	0.0192785	3256	0.262074	0.672608	Continuous	model_2	both	sdb_pc1
indole-3-carboxylate	-0.0194285	0.0195594	3182	0.32056	0.809478	Continuous	model_3	both	sdb_pc1
indoleacetate	-0.013261	0.0219127	3299	0.545063	0.87303	Continuous	model_1	both	sdb_pc1
indoleacetate	-0.0212705	0.0217317	3182	0.32769	0.81029	Continuous	model_3	both	sdb_pc1
indoleacetate	-0.0146228	0.0217998	3256	0.502364	0.84016	Continuous	model_2	both	sdb_pc1
indoleacetoylcarnitine*	-0.0243062	0.019425	3182	0.21083	0.708945	Continuous	model_3	both	sdb_pc1
indoleacetoylcarnitine*	-0.0108492	0.0197488	3256	0.582758	0.862968	Continuous	model_2	both	sdb_pc1
indoleacetoylcarnitine*	-0.00757174	0.0198754	3299	0.703233	0.926249	Continuous	model_1	both	sdb_pc1
indolelactate	-0.0378134	0.0246974	3182	0.125753	0.595605	Continuous	model_3	both	sdb_pc1
indolelactate	-0.0280988	0.0236784	3256	0.235351	0.65706	Continuous	model_2	both	sdb_pc1
indolelactate	-0.0288533	0.0244636	3299	0.238223	0.695836	Continuous	model_1	both	sdb_pc1
indolepropionate	-0.038402	0.0198033	3299	0.0524812	0.38807	Continuous	model_1	both	sdb_pc1
indolepropionate	-0.035781	0.02051	3256	0.0810612	0.4369	Continuous	model_2	both	sdb_pc1
indolepropionate	-0.0339711	0.0202379	3182	0.093232	0.585093	Continuous	model_3	both	sdb_pc1
isobutyrylcarnitine (C4)	-0.0140024	0.0179791	3256	0.436087	0.791634	Continuous	model_2	both	sdb_pc1
isobutyrylcarnitine (C4)	-0.0182901	0.0184337	3182	0.321097	0.809478	Continuous	model_3	both	sdb_pc1
isobutyrylcarnitine (C4)	-0.0142579	0.0179329	3299	0.426572	0.776471	Continuous	model_1	both	sdb_pc1
isobutyrylglycine	-0.0455554	0.0177329	3299	0.0101999	0.174598	Continuous	model_1	both	sdb_pc1
isobutyrylglycine	-0.045738	0.0179459	3256	0.0108138	0.15734	Continuous	model_2	both	sdb_pc1
isobutyrylglycine	-0.0432682	0.018185	3182	0.0173441	0.305887	Continuous	model_3	both	sdb_pc1
isoleucine	0.0202531	0.0243378	3256	0.405315	0.764471	Continuous	model_2	both	sdb_pc1
isoleucine	-0.00962015	0.0250265	3182	0.700683	0.941795	Continuous	model_3	both	sdb_pc1
isoleucine	0.019881	0.0237831	3299	0.403196	0.749556	Continuous	model_1	both	sdb_pc1
isoursodeoxycholate	0.0224597	0.0191534	3182	0.240947	0.733598	Continuous	model_3	both	sdb_pc1
isoursodeoxycholate	0.0250802	0.0189015	3256	0.184545	0.613745	Continuous	model_2	both	sdb_pc1
isoursodeoxycholate	0.0276195	0.0190776	3299	0.147688	0.558147	Continuous	model_1	both	sdb_pc1
isovalerylcarnitine (C5)	0.0494015	0.0241942	3299	0.041164	0.35515	Continuous	model_1	both	sdb_pc1
isovalerylcarnitine (C5)	0.0498725	0.0242093	3256	0.0393928	0.315397	Continuous	model_2	both	sdb_pc1
isovalerylcarnitine (C5)	0.0344184	0.0246483	3182	0.162601	0.637167	Continuous	model_3	both	sdb_pc1
kynurenate	0.00403374	0.0205118	3299	0.844098	0.968964	Continuous	model_1	both	sdb_pc1
kynurenate	0.00320321	0.0206553	3182	0.876759	0.957062	Continuous	model_3	both	sdb_pc1
kynurenate	0.00481035	0.0206776	3256	0.816044	0.967495	Continuous	model_2	both	sdb_pc1
kynurenine	-0.000590325	0.0173111	3256	0.972797	0.991535	Continuous	model_2	both	sdb_pc1
kynurenine	-0.00340537	0.0172538	3299	0.843538	0.968964	Continuous	model_1	both	sdb_pc1
kynurenine	-0.00987663	0.0193671	3182	0.610073	0.925067	Continuous	model_3	both	sdb_pc1
lactate	-0.0127722	0.0228719	3256	0.576554	0.862968	Continuous	model_2	both	sdb_pc1
lactate	-0.0131185	0.0230744	3299	0.569675	0.883178	Continuous	model_1	both	sdb_pc1
lactate	-0.0457682	0.0238624	3182	0.0551103	0.478719	Continuous	model_3	both	sdb_pc1
lactosyl-N-palmitoyl-sphingosine (d18:1/16:0)	-0.0556255	0.0227218	3299	0.0143608	0.189068	Continuous	model_1	both	sdb_pc1
lactosyl-N-palmitoyl-sphingosine (d18:1/16:0)	-0.0522137	0.0238621	3182	0.0286593	0.365506	Continuous	model_3	both	sdb_pc1
lactosyl-N-palmitoyl-sphingosine (d18:1/16:0)	-0.0577418	0.0228091	3256	0.0113569	0.161212	Continuous	model_2	both	sdb_pc1
laurate (12:0)	0.00172644	0.0221327	3299	0.937825	0.983449	Continuous	model_1	both	sdb_pc1
laurate (12:0)	0.000795092	0.0218379	3256	0.970956	0.991535	Continuous	model_2	both	sdb_pc1
laurate (12:0)	0.00655471	0.0213731	3182	0.759087	0.943673	Continuous	model_3	both	sdb_pc1
laurylcarnitine (C12)	0.0094424	0.0214956	3299	0.660464	0.917498	Continuous	model_1	both	sdb_pc1
laurylcarnitine (C12)	0.007115	0.0216403	3182	0.742319	0.943673	Continuous	model_3	both	sdb_pc1
laurylcarnitine (C12)	0.00843985	0.0212318	3256	0.690991	0.918166	Continuous	model_2	both	sdb_pc1
leucine	0.034145	0.0258447	3256	0.186448	0.616549	Continuous	model_2	both	sdb_pc1
leucine	0.0331255	0.026022	3299	0.203024	0.67102	Continuous	model_1	both	sdb_pc1
leucine	0.0106833	0.0268733	3182	0.690967	0.937281	Continuous	model_3	both	sdb_pc1
leucylglycine	-0.0416598	0.025743	3182	0.105598	0.585315	Continuous	model_3	both	sdb_pc1
leucylglycine	-0.0532318	0.0250749	3299	0.0337611	0.326854	Continuous	model_1	both	sdb_pc1
leucylglycine	-0.0513218	0.024926	3256	0.0394974	0.315397	Continuous	model_2	both	sdb_pc1
lignoceroyl sphingomyelin (d18:1/24:0)	0.0376759	0.019445	3299	0.0526762	0.38807	Continuous	model_1	both	sdb_pc1
lignoceroyl sphingomyelin (d18:1/24:0)	0.0382962	0.0196964	3256	0.0518565	0.368055	Continuous	model_2	both	sdb_pc1
lignoceroyl sphingomyelin (d18:1/24:0)	0.0535315	0.0244976	3182	0.0288762	0.365506	Continuous	model_3	both	sdb_pc1
linoleate (18:2n6)	0.0329472	0.0253737	3256	0.194123	0.620767	Continuous	model_2	both	sdb_pc1
linoleate (18:2n6)	0.0299959	0.0256759	3299	0.242706	0.695836	Continuous	model_1	both	sdb_pc1
linoleate (18:2n6)	0.0334199	0.025641	3182	0.192445	0.679641	Continuous	model_3	both	sdb_pc1
linolenate [alpha or gamma; (18:3n3 or 6)]	0.0129227	0.0232254	3256	0.577934	0.862968	Continuous	model_2	both	sdb_pc1
linolenate [alpha or gamma; (18:3n3 or 6)]	0.0145841	0.0232593	3182	0.530644	0.895173	Continuous	model_3	both	sdb_pc1
linolenate [alpha or gamma; (18:3n3 or 6)]	0.00905674	0.0232336	3299	0.696676	0.926249	Continuous	model_1	both	sdb_pc1
linoleoyl-arachidonoyl-glycerol (18:2/20:4) [1]*	0.0462127	0.0215756	3256	0.0322016	0.28396	Continuous	model_2	both	sdb_pc1
linoleoyl-arachidonoyl-glycerol (18:2/20:4) [1]*	0.045514	0.0212222	3299	0.0319816	0.320918	Continuous	model_1	both	sdb_pc1
linoleoyl-arachidonoyl-glycerol (18:2/20:4) [1]*	0.0188817	0.026187	3182	0.47089	0.866306	Continuous	model_3	both	sdb_pc1
linoleoylcarnitine (C18:2)*	0.0240253	0.021	3182	0.2526	0.746259	Continuous	model_3	both	sdb_pc1
linoleoylcarnitine (C18:2)*	0.0194785	0.021028	3256	0.354283	0.730691	Continuous	model_2	both	sdb_pc1
linoleoylcarnitine (C18:2)*	0.0216446	0.0211694	3299	0.306569	0.71085	Continuous	model_1	both	sdb_pc1
linoleoylcholine*	0.00953731	0.0225793	3182	0.672739	0.937281	Continuous	model_3	both	sdb_pc1
linoleoylcholine*	0.00189616	0.0179686	3256	0.915958	0.984407	Continuous	model_2	both	sdb_pc1
linoleoylcholine*	-0.00243989	0.0179772	3299	0.892042	0.972759	Continuous	model_1	both	sdb_pc1
linoleoyl-linoleoyl-glycerol (18:2/18:2) [1]*	0.0695151	0.0258313	3182	0.00712126	0.197361	Continuous	model_3	both	sdb_pc1
linoleoyl-linoleoyl-glycerol (18:2/18:2) [1]*	0.0771778	0.021096	3256	0.000253794	0.0211011	Continuous	model_2	both	sdb_pc1
linoleoyl-linoleoyl-glycerol (18:2/18:2) [1]*	0.0751343	0.0211027	3299	0.000370273	0.0215499	Continuous	model_1	both	sdb_pc1
lithocholate sulfate (1)	-0.00355599	0.0231955	3299	0.878157	0.972759	Continuous	model_1	both	sdb_pc1
lithocholate sulfate (1)	-0.00785954	0.0226031	3182	0.728051	0.943673	Continuous	model_3	both	sdb_pc1
lithocholate sulfate (1)	-0.00706648	0.02284	3256	0.757024	0.941704	Continuous	model_2	both	sdb_pc1
lysine	0.0242368	0.0228159	3299	0.288111	0.70219	Continuous	model_1	both	sdb_pc1
lysine	0.0267067	0.0230602	3256	0.24681	0.665016	Continuous	model_2	both	sdb_pc1
lysine	0.025352	0.0228545	3182	0.267311	0.758901	Continuous	model_3	both	sdb_pc1
malate	-0.0253073	0.0224042	3256	0.258653	0.672608	Continuous	model_2	both	sdb_pc1
malate	-0.0237839	0.0225637	3299	0.291847	0.70219	Continuous	model_1	both	sdb_pc1
malate	-0.0445489	0.0224861	3182	0.0475718	0.478719	Continuous	model_3	both	sdb_pc1
mannitol/sorbitol	0.00280787	0.01942	3256	0.885037	0.974644	Continuous	model_2	both	sdb_pc1
mannitol/sorbitol	0.00541523	0.0197033	3299	0.78344	0.955127	Continuous	model_1	both	sdb_pc1
mannitol/sorbitol	-0.0114593	0.0199957	3182	0.566585	0.910389	Continuous	model_3	both	sdb_pc1
mannose	0.0507566	0.0209925	3256	0.015613	0.181736	Continuous	model_2	both	sdb_pc1
mannose	0.0513887	0.0214692	3299	0.0166839	0.199321	Continuous	model_1	both	sdb_pc1
mannose	0.0540635	0.0255908	3182	0.0346342	0.407359	Continuous	model_3	both	sdb_pc1
margarate (17:0)	0.00575614	0.0235827	3182	0.807166	0.950953	Continuous	model_3	both	sdb_pc1
margarate (17:0)	0.0161407	0.0227707	3256	0.478426	0.826243	Continuous	model_2	both	sdb_pc1
margarate (17:0)	0.0143928	0.0231135	3299	0.53348	0.869439	Continuous	model_1	both	sdb_pc1
metabolonic lactone sulfate	0.0269733	0.0218165	3182	0.21632	0.708945	Continuous	model_3	both	sdb_pc1
metabolonic lactone sulfate	0.0461713	0.0223289	3299	0.038661	0.346165	Continuous	model_1	both	sdb_pc1
metabolonic lactone sulfate	0.0448845	0.0223983	3256	0.0450782	0.345204	Continuous	model_2	both	sdb_pc1
methionine	0.0140063	0.0210066	3299	0.504928	0.858299	Continuous	model_1	both	sdb_pc1
methionine	0.0169112	0.0217478	3182	0.436801	0.8507	Continuous	model_3	both	sdb_pc1
methionine	0.0130665	0.0213337	3256	0.54022	0.854841	Continuous	model_2	both	sdb_pc1
methionine sulfone	0.00158085	0.0202058	3182	0.937639	0.982056	Continuous	model_3	both	sdb_pc1
methionine sulfone	0.0057948	0.0195538	3256	0.766962	0.943893	Continuous	model_2	both	sdb_pc1
methionine sulfone	0.00193935	0.0195125	3299	0.920828	0.972759	Continuous	model_1	both	sdb_pc1
methionine sulfoxide	-0.0195414	0.0222952	3256	0.380768	0.741407	Continuous	model_2	both	sdb_pc1
methionine sulfoxide	-0.0168642	0.0234576	3182	0.472187	0.866306	Continuous	model_3	both	sdb_pc1
methionine sulfoxide	-0.0189546	0.0218419	3299	0.385499	0.744873	Continuous	model_1	both	sdb_pc1
myo-inositol	0.0170297	0.0178298	3299	0.339513	0.733603	Continuous	model_1	both	sdb_pc1
myo-inositol	0.0204791	0.0181595	3256	0.259431	0.672608	Continuous	model_2	both	sdb_pc1
myo-inositol	0.0152643	0.0187414	3182	0.415375	0.8507	Continuous	model_3	both	sdb_pc1
myristate (14:0)	0.0168093	0.0240096	3299	0.48386	0.835627	Continuous	model_1	both	sdb_pc1
myristate (14:0)	0.0172895	0.023316	3256	0.458373	0.807485	Continuous	model_2	both	sdb_pc1
myristate (14:0)	0.0136131	0.0231663	3182	0.556784	0.910389	Continuous	model_3	both	sdb_pc1
myristoleoylcarnitine (C14:1)*	0.0127756	0.0218485	3182	0.558726	0.910389	Continuous	model_3	both	sdb_pc1
myristoleoylcarnitine (C14:1)*	0.00795222	0.0218998	3299	0.716517	0.926249	Continuous	model_1	both	sdb_pc1
myristoleoylcarnitine (C14:1)*	0.00745966	0.0214547	3256	0.72807	0.93838	Continuous	model_2	both	sdb_pc1
myristoyl dihydrosphingomyelin (d18:0/14:0)*	0.00837237	0.0170005	3299	0.622382	0.907835	Continuous	model_1	both	sdb_pc1
myristoyl dihydrosphingomyelin (d18:0/14:0)*	-0.00397139	0.020429	3182	0.845863	0.957062	Continuous	model_3	both	sdb_pc1
myristoyl dihydrosphingomyelin (d18:0/14:0)*	0.00642043	0.0171816	3256	0.708642	0.928367	Continuous	model_2	both	sdb_pc1
N,N,N-trimethyl-5-aminovalerate	0.0209944	0.0199931	3299	0.29368	0.70297	Continuous	model_1	both	sdb_pc1
N,N,N-trimethyl-5-aminovalerate	0.00119827	0.0212917	3182	0.95512	0.986409	Continuous	model_3	both	sdb_pc1
N,N,N-trimethyl-5-aminovalerate	0.0177461	0.0201142	3256	0.377631	0.741407	Continuous	model_2	both	sdb_pc1
N,N,N-trimethyl-alanylproline betaine (TMAP)	-0.0231566	0.0243068	3256	0.340752	0.718542	Continuous	model_2	both	sdb_pc1
N,N,N-trimethyl-alanylproline betaine (TMAP)	-0.0230219	0.0252201	3182	0.361328	0.821698	Continuous	model_3	both	sdb_pc1
N,N,N-trimethyl-alanylproline betaine (TMAP)	-0.0232243	0.0234801	3299	0.32261	0.730581	Continuous	model_1	both	sdb_pc1
N,N-dimethylalanine	-0.0141124	0.0199961	3299	0.480338	0.833211	Continuous	model_1	both	sdb_pc1
N,N-dimethylalanine	-0.0131473	0.020246	3256	0.516094	0.841623	Continuous	model_2	both	sdb_pc1
N,N-dimethylalanine	-0.00688266	0.0210678	3182	0.743902	0.943673	Continuous	model_3	both	sdb_pc1
N,N-dimethyl-pro-pro	0.0133727	0.0255606	3256	0.600851	0.872058	Continuous	model_2	both	sdb_pc1
N,N-dimethyl-pro-pro	0.0125306	0.0250718	3299	0.617222	0.907835	Continuous	model_1	both	sdb_pc1
N,N-dimethyl-pro-pro	0.0116324	0.0266085	3182	0.661989	0.937281	Continuous	model_3	both	sdb_pc1
N1-Methyl-2-pyridone-5-carboxamide	-0.00286509	0.0199886	3256	0.886025	0.974644	Continuous	model_2	both	sdb_pc1
N1-Methyl-2-pyridone-5-carboxamide	-0.00290737	0.0204886	3182	0.887157	0.957062	Continuous	model_3	both	sdb_pc1
N1-Methyl-2-pyridone-5-carboxamide	-0.00717812	0.01976	3299	0.716406	0.926249	Continuous	model_1	both	sdb_pc1
N1-methyladenosine	-0.0156167	0.0272926	3182	0.56719	0.910389	Continuous	model_3	both	sdb_pc1
N1-methyladenosine	-0.00533268	0.0278861	3299	0.848345	0.969996	Continuous	model_1	both	sdb_pc1
N1-methyladenosine	-0.00694273	0.0269968	3256	0.797049	0.958435	Continuous	model_2	both	sdb_pc1
N1-methylinosine	-0.00821395	0.0269803	3299	0.760791	0.946112	Continuous	model_1	both	sdb_pc1
N1-methylinosine	-0.00915527	0.0270805	3256	0.735305	0.940131	Continuous	model_2	both	sdb_pc1
N1-methylinosine	-0.015736	0.0274995	3182	0.567167	0.910389	Continuous	model_3	both	sdb_pc1
N2,N2-dimethylguanosine	0.031176	0.0249011	3299	0.210571	0.672399	Continuous	model_1	both	sdb_pc1
N2,N2-dimethylguanosine	0.0287574	0.0253915	3256	0.257399	0.672608	Continuous	model_2	both	sdb_pc1
N2,N2-dimethylguanosine	0.01846	0.0259363	3182	0.476625	0.866861	Continuous	model_3	both	sdb_pc1
N2,N5-diacetylornithine	0.000803006	0.0217128	3256	0.970498	0.991535	Continuous	model_2	both	sdb_pc1
N2,N5-diacetylornithine	-0.00195195	0.0216076	3299	0.92802	0.976687	Continuous	model_1	both	sdb_pc1
N2,N5-diacetylornithine	0.000720236	0.0223974	3182	0.974347	0.993699	Continuous	model_3	both	sdb_pc1
N2-acetyl,N6,N6-dimethyllysine	0.019178	0.0225057	3299	0.394137	0.744873	Continuous	model_1	both	sdb_pc1
N2-acetyl,N6,N6-dimethyllysine	0.0179713	0.0216337	3182	0.40614	0.8507	Continuous	model_3	both	sdb_pc1
N2-acetyl,N6,N6-dimethyllysine	0.0169612	0.0219217	3256	0.439099	0.791634	Continuous	model_2	both	sdb_pc1
N2-acetyl,N6-methyllysine	-0.00518517	0.0197744	3182	0.793154	0.943673	Continuous	model_3	both	sdb_pc1
N2-acetyl,N6-methyllysine	-0.00549973	0.0204705	3299	0.788186	0.956524	Continuous	model_1	both	sdb_pc1
N2-acetyl,N6-methyllysine	-0.00699559	0.0201745	3256	0.728776	0.93838	Continuous	model_2	both	sdb_pc1
N6,N6,N6-trimethyllysine	-0.00817157	0.0216102	3256	0.70533	0.928367	Continuous	model_2	both	sdb_pc1
N6,N6,N6-trimethyllysine	-0.00918144	0.0216387	3299	0.671342	0.917498	Continuous	model_1	both	sdb_pc1
N6,N6,N6-trimethyllysine	-0.0109372	0.0212293	3182	0.606417	0.925067	Continuous	model_3	both	sdb_pc1
N6,N6-dimethyllysine	0.00849331	0.0207959	3256	0.682971	0.91805	Continuous	model_2	both	sdb_pc1
N6,N6-dimethyllysine	0.0102457	0.0207996	3299	0.622302	0.907835	Continuous	model_1	both	sdb_pc1
N6,N6-dimethyllysine	0.00823441	0.0216086	3182	0.70315	0.942934	Continuous	model_3	both	sdb_pc1
N6-acetyllysine	-0.0240434	0.0241251	3182	0.318953	0.809478	Continuous	model_3	both	sdb_pc1
N6-acetyllysine	-0.0202319	0.023151	3256	0.382168	0.741407	Continuous	model_2	both	sdb_pc1
N6-acetyllysine	-0.017201	0.022687	3299	0.448339	0.802871	Continuous	model_1	both	sdb_pc1
N6-carbamoylthreonyladenosine	0.0037683	0.0251827	3299	0.88105	0.972759	Continuous	model_1	both	sdb_pc1
N6-carbamoylthreonyladenosine	-0.0038674	0.0248254	3182	0.876204	0.957062	Continuous	model_3	both	sdb_pc1
N6-carbamoylthreonyladenosine	0.000384919	0.024715	3256	0.987574	0.991535	Continuous	model_2	both	sdb_pc1
N6-methyllysine	0.00422079	0.0192748	3299	0.826666	0.966104	Continuous	model_1	both	sdb_pc1
N6-methyllysine	0.00470115	0.0194202	3256	0.808722	0.9645	Continuous	model_2	both	sdb_pc1
N6-methyllysine	0.0037055	0.0198178	3182	0.851677	0.957062	Continuous	model_3	both	sdb_pc1
N-acetyl-1-methylhistidine*	-0.013255	0.0203584	3299	0.514992	0.858299	Continuous	model_1	both	sdb_pc1
N-acetyl-1-methylhistidine*	-0.0132963	0.020335	3256	0.513203	0.841363	Continuous	model_2	both	sdb_pc1
N-acetyl-1-methylhistidine*	-0.0233306	0.020288	3182	0.250154	0.742804	Continuous	model_3	both	sdb_pc1
N-acetyl-2-aminoadipate	0.00355492	0.020926	3182	0.865104	0.957062	Continuous	model_3	both	sdb_pc1
N-acetyl-2-aminoadipate	0.00263638	0.0204708	3256	0.897526	0.978203	Continuous	model_2	both	sdb_pc1
N-acetyl-2-aminoadipate	0.004973	0.0199652	3299	0.803296	0.959996	Continuous	model_1	both	sdb_pc1
N-acetyl-2-aminooctanoate*	-0.0192559	0.021067	3299	0.3607	0.744873	Continuous	model_1	both	sdb_pc1
N-acetyl-2-aminooctanoate*	-0.0246971	0.0210926	3256	0.241644	0.657182	Continuous	model_2	both	sdb_pc1
N-acetyl-2-aminooctanoate*	-0.0198946	0.0208586	3182	0.340193	0.821698	Continuous	model_3	both	sdb_pc1
N-acetylalanine	-0.00877235	0.0219537	3256	0.689463	0.918166	Continuous	model_2	both	sdb_pc1
N-acetylalanine	-0.0148179	0.0220782	3182	0.502121	0.876875	Continuous	model_3	both	sdb_pc1
N-acetylalanine	-0.00771582	0.0218014	3299	0.723404	0.927359	Continuous	model_1	both	sdb_pc1
N-acetylarginine	-0.028113	0.0223291	3256	0.208021	0.641032	Continuous	model_2	both	sdb_pc1
N-acetylarginine	-0.0273016	0.0223516	3299	0.221912	0.674402	Continuous	model_1	both	sdb_pc1
N-acetylarginine	-0.0320623	0.0223387	3182	0.151208	0.624136	Continuous	model_3	both	sdb_pc1
N-acetylasparagine	-0.0375981	0.0187116	3256	0.0444999	0.345204	Continuous	model_2	both	sdb_pc1
N-acetylasparagine	-0.0362532	0.0185095	3299	0.0501564	0.38807	Continuous	model_1	both	sdb_pc1
N-acetylasparagine	-0.0325441	0.0196207	3182	0.097183	0.585093	Continuous	model_3	both	sdb_pc1
N-acetyl-beta-alanine	-0.00498327	0.0195564	3299	0.798866	0.95845	Continuous	model_1	both	sdb_pc1
N-acetyl-beta-alanine	-0.00619534	0.0193341	3256	0.748638	0.941704	Continuous	model_2	both	sdb_pc1
N-acetyl-beta-alanine	-0.0166838	0.0202532	3182	0.410075	0.8507	Continuous	model_3	both	sdb_pc1
N-acetylcarnosine	-0.0449619	0.0288522	3256	0.119149	0.483213	Continuous	model_2	both	sdb_pc1
N-acetylcarnosine	-0.0466892	0.0277167	3299	0.0920821	0.463316	Continuous	model_1	both	sdb_pc1
N-acetylcarnosine	-0.0650285	0.0281962	3182	0.0210947	0.350775	Continuous	model_3	both	sdb_pc1
N-acetylcitrulline	-0.0223022	0.0233149	3299	0.338788	0.733603	Continuous	model_1	both	sdb_pc1
N-acetylcitrulline	-0.0245909	0.0234335	3256	0.293998	0.689947	Continuous	model_2	both	sdb_pc1
N-acetylcitrulline	-0.0376394	0.0238901	3182	0.115136	0.595605	Continuous	model_3	both	sdb_pc1
N-acetylglucosamine/N-acetylgalactosamine	0.0207158	0.0264784	3299	0.434	0.784434	Continuous	model_1	both	sdb_pc1
N-acetylglucosamine/N-acetylgalactosamine	0.0193246	0.0258885	3256	0.455394	0.80559	Continuous	model_2	both	sdb_pc1
N-acetylglucosamine/N-acetylgalactosamine	0.0135845	0.0271437	3182	0.616746	0.925078	Continuous	model_3	both	sdb_pc1
N-acetylglutamate	-0.00902963	0.0196508	3182	0.645872	0.931333	Continuous	model_3	both	sdb_pc1
N-acetylglutamate	-0.00126549	0.0189891	3299	0.946866	0.988134	Continuous	model_1	both	sdb_pc1
N-acetylglutamate	-0.00385212	0.0191007	3256	0.840172	0.967495	Continuous	model_2	both	sdb_pc1
N-acetylglutamine	-0.0290762	0.0179251	3299	0.104783	0.488203	Continuous	model_1	both	sdb_pc1
N-acetylglutamine	-0.0309841	0.0180918	3256	0.0867864	0.445206	Continuous	model_2	both	sdb_pc1
N-acetylglutamine	-0.0331013	0.0178253	3182	0.0633128	0.518986	Continuous	model_3	both	sdb_pc1
N-acetylglycine	-0.0704417	0.0231621	3299	0.00235599	0.0811451	Continuous	model_1	both	sdb_pc1
N-acetylglycine	-0.0455198	0.0234557	3182	0.0522985	0.478719	Continuous	model_3	both	sdb_pc1
N-acetylglycine	-0.0708661	0.0229905	3256	0.00205329	0.077832	Continuous	model_2	both	sdb_pc1
N-acetylhistamine	0.00622492	0.0431154	3182	0.885202	0.944215	Dichotomized	model_3	both	sdb_pc1
N-acetylhistamine	0.0102796	0.0432919	3256	0.812308	0.866462	Dichotomized	model_2	both	sdb_pc1
N-acetylhistamine	0.0138322	0.0451602	3299	0.759382	0.759382	Dichotomized	model_1	both	sdb_pc1
N-acetyl-isoputreanine	-0.0250824	0.0167612	3182	0.134536	0.595605	Continuous	model_3	both	sdb_pc1
N-acetyl-isoputreanine	-0.0298685	0.0169423	3256	0.0779073	0.431829	Continuous	model_2	both	sdb_pc1
N-acetyl-isoputreanine	-0.0290992	0.0174295	3299	0.0950106	0.464674	Continuous	model_1	both	sdb_pc1
N-acetylleucine	-0.0233613	0.0204635	3299	0.253617	0.696981	Continuous	model_1	both	sdb_pc1
N-acetylleucine	-0.022681	0.020441	3256	0.267178	0.672608	Continuous	model_2	both	sdb_pc1
N-acetylleucine	-0.0364577	0.0199972	3182	0.0682816	0.522894	Continuous	model_3	both	sdb_pc1
N-acetylmethionine	-0.00594485	0.0197689	3182	0.76363	0.943673	Continuous	model_3	both	sdb_pc1
N-acetylmethionine	-0.00914491	0.0204508	3299	0.654754	0.917498	Continuous	model_1	both	sdb_pc1
N-acetylmethionine	-0.0133967	0.0203494	3256	0.510324	0.841363	Continuous	model_2	both	sdb_pc1
N-acetylneuraminate	0.0241056	0.0230052	3299	0.294716	0.70297	Continuous	model_1	both	sdb_pc1
N-acetylneuraminate	0.0103257	0.0229353	3182	0.65256	0.933148	Continuous	model_3	both	sdb_pc1
N-acetylneuraminate	0.0198921	0.0224984	3256	0.376611	0.741407	Continuous	model_2	both	sdb_pc1
N-acetylphenylalanine	0.00427105	0.0211406	3299	0.839893	0.968964	Continuous	model_1	both	sdb_pc1
N-acetylphenylalanine	0.00347536	0.0211395	3256	0.869415	0.967495	Continuous	model_2	both	sdb_pc1
N-acetylphenylalanine	-0.0101764	0.0209674	3182	0.627432	0.925078	Continuous	model_3	both	sdb_pc1
N-acetylproline	-0.0251406	0.0222496	3256	0.258503	0.672608	Continuous	model_2	both	sdb_pc1
N-acetylproline	-0.0298919	0.0231579	3182	0.196778	0.679641	Continuous	model_3	both	sdb_pc1
N-acetylproline	-0.0247885	0.0226691	3299	0.274176	0.70219	Continuous	model_1	both	sdb_pc1
N-acetylputrescine	0.0206592	0.0177611	3299	0.24476	0.696981	Continuous	model_1	both	sdb_pc1
N-acetylputrescine	0.020164	0.0171645	3256	0.240095	0.65706	Continuous	model_2	both	sdb_pc1
N-acetylputrescine	0.0167835	0.0183478	3182	0.360328	0.821698	Continuous	model_3	both	sdb_pc1
N-acetylserine	-0.00276422	0.0189337	3299	0.883926	0.972759	Continuous	model_1	both	sdb_pc1
N-acetylserine	-0.00627292	0.0197615	3182	0.750916	0.943673	Continuous	model_3	both	sdb_pc1
N-acetylserine	-0.00352477	0.0190814	3256	0.853446	0.967495	Continuous	model_2	both	sdb_pc1
N-acetylthreonine	-0.0196404	0.0192589	3256	0.30782	0.699808	Continuous	model_2	both	sdb_pc1
N-acetylthreonine	-0.0252915	0.0203999	3182	0.215055	0.708945	Continuous	model_3	both	sdb_pc1
N-acetylthreonine	-0.0171375	0.0197502	3299	0.385551	0.744873	Continuous	model_1	both	sdb_pc1
N-acetylvaline	0.00107641	0.0212436	3299	0.959589	0.988461	Continuous	model_1	both	sdb_pc1
N-acetylvaline	0.00188462	0.0212652	3256	0.92938	0.988847	Continuous	model_2	both	sdb_pc1
N-acetylvaline	-0.00745092	0.021799	3182	0.7325	0.943673	Continuous	model_3	both	sdb_pc1
N-carbamoylvaline	0.00787052	0.0223573	3256	0.724813	0.93838	Continuous	model_2	both	sdb_pc1
N-carbamoylvaline	0.00823518	0.0223688	3299	0.712758	0.926249	Continuous	model_1	both	sdb_pc1
N-carbamoylvaline	0.00929727	0.023594	3182	0.693542	0.937281	Continuous	model_3	both	sdb_pc1
N-delta-acetylornithine	0.0339769	0.0221787	3182	0.125533	0.595605	Continuous	model_3	both	sdb_pc1
N-delta-acetylornithine	0.0322823	0.0217722	3256	0.138146	0.50836	Continuous	model_2	both	sdb_pc1
N-delta-acetylornithine	0.0263179	0.021233	3299	0.215169	0.672399	Continuous	model_1	both	sdb_pc1
N-formylmethionine	0.0148797	0.0200351	3299	0.457675	0.812094	Continuous	model_1	both	sdb_pc1
N-formylmethionine	0.0131303	0.0200332	3256	0.512194	0.841363	Continuous	model_2	both	sdb_pc1
N-formylmethionine	0.0100456	0.0203857	3182	0.622169	0.925078	Continuous	model_3	both	sdb_pc1
nicotinamide	-0.00195056	0.0196544	3299	0.920945	0.972759	Continuous	model_1	both	sdb_pc1
nicotinamide	-0.000954879	0.0197346	3256	0.961409	0.991535	Continuous	model_2	both	sdb_pc1
nicotinamide	-0.00630815	0.0197907	3182	0.749921	0.943673	Continuous	model_3	both	sdb_pc1
nicotinamide N-oxide	0.0527971	0.02021	3299	0.0089903	0.16218	Continuous	model_1	both	sdb_pc1
nicotinamide N-oxide	0.0416173	0.0209609	3182	0.0470917	0.478719	Continuous	model_3	both	sdb_pc1
nicotinamide N-oxide	0.0555137	0.0200919	3256	0.00572755	0.12346	Continuous	model_2	both	sdb_pc1
N-methylproline	0.00959935	0.0226113	3299	0.671174	0.917498	Continuous	model_1	both	sdb_pc1
N-methylproline	0.0131795	0.0231483	3256	0.569118	0.862968	Continuous	model_2	both	sdb_pc1
N-methylproline	0.0191507	0.0240657	3182	0.426169	0.8507	Continuous	model_3	both	sdb_pc1
N-methyltaurine	-0.025053	0.0449651	3256	0.577414	0.710663	Dichotomized	model_2	both	sdb_pc1
N-methyltaurine	-0.0237291	0.0458147	3182	0.604503	0.806004	Dichotomized	model_3	both	sdb_pc1
N-methyltaurine	-0.0327701	0.0451266	3299	0.467727	0.68033	Dichotomized	model_1	both	sdb_pc1
nonadecanoate (19:0)	0.0101437	0.0220667	3182	0.645743	0.931333	Continuous	model_3	both	sdb_pc1
nonadecanoate (19:0)	0.0121912	0.0216844	3256	0.573972	0.862968	Continuous	model_2	both	sdb_pc1
nonadecanoate (19:0)	0.0110851	0.0217304	3299	0.609968	0.907835	Continuous	model_1	both	sdb_pc1
N-palmitoyl-sphingosine (d18:1/16:0)	0.0278893	0.0236671	3299	0.238639	0.695836	Continuous	model_1	both	sdb_pc1
N-palmitoyl-sphingosine (d18:1/16:0)	0.0255603	0.02302	3256	0.266846	0.672608	Continuous	model_2	both	sdb_pc1
N-palmitoyl-sphingosine (d18:1/16:0)	-0.00606558	0.0321351	3182	0.850287	0.957062	Continuous	model_3	both	sdb_pc1
octadecadienedioate (C18:2-DC)*	-0.00611042	0.019266	3256	0.751122	0.941704	Continuous	model_2	both	sdb_pc1
octadecadienedioate (C18:2-DC)*	-0.00794236	0.0187965	3299	0.672627	0.917498	Continuous	model_1	both	sdb_pc1
octadecadienedioate (C18:2-DC)*	-0.0017448	0.0191915	3182	0.92756	0.976202	Continuous	model_3	both	sdb_pc1
octadecanedioate (C18-DC)	-0.00566285	0.0223927	3299	0.800355	0.95845	Continuous	model_1	both	sdb_pc1
octadecanedioate (C18-DC)	-0.00675372	0.0221545	3256	0.760483	0.941704	Continuous	model_2	both	sdb_pc1
octadecanedioate (C18-DC)	-0.0126504	0.0221197	3182	0.567386	0.910389	Continuous	model_3	both	sdb_pc1
octadecenedioate (C18:1-DC)	-0.0259064	0.0212424	3256	0.222631	0.644634	Continuous	model_2	both	sdb_pc1
octadecenedioate (C18:1-DC)	-0.0231827	0.0212942	3299	0.276292	0.70219	Continuous	model_1	both	sdb_pc1
octadecenedioate (C18:1-DC)	-0.0241194	0.0214611	3182	0.261071	0.755937	Continuous	model_3	both	sdb_pc1
octanoylcarnitine (C8)	-0.00164179	0.0191937	3182	0.931834	0.97893	Continuous	model_3	both	sdb_pc1
octanoylcarnitine (C8)	0.00266239	0.0188302	3256	0.887562	0.974644	Continuous	model_2	both	sdb_pc1
octanoylcarnitine (C8)	0.00382576	0.0189569	3299	0.840062	0.968964	Continuous	model_1	both	sdb_pc1
oleate/vaccenate (18:1)	0.0216658	0.0242765	3182	0.372148	0.826679	Continuous	model_3	both	sdb_pc1
oleate/vaccenate (18:1)	0.023815	0.0241709	3256	0.324489	0.715446	Continuous	model_2	both	sdb_pc1
oleate/vaccenate (18:1)	0.0221229	0.02457	3299	0.367907	0.744873	Continuous	model_1	both	sdb_pc1
oleoyl ethanolamide	0.0205461	0.0220486	3182	0.351411	0.821698	Continuous	model_3	both	sdb_pc1
oleoyl ethanolamide	0.0211646	0.0215614	3256	0.326299	0.715446	Continuous	model_2	both	sdb_pc1
oleoyl ethanolamide	0.0194279	0.0217642	3299	0.372042	0.744873	Continuous	model_1	both	sdb_pc1
oleoylcarnitine (C18:1)	0.0244142	0.0221959	3256	0.271357	0.672608	Continuous	model_2	both	sdb_pc1
oleoylcarnitine (C18:1)	0.0262901	0.0226535	3299	0.245833	0.696981	Continuous	model_1	both	sdb_pc1
oleoylcarnitine (C18:1)	0.0234215	0.0228912	3182	0.30623	0.80282	Continuous	model_3	both	sdb_pc1
oleoylcholine	-0.0124024	0.018186	3256	0.495256	0.836341	Continuous	model_2	both	sdb_pc1
oleoylcholine	-0.0162234	0.0180936	3299	0.369914	0.744873	Continuous	model_1	both	sdb_pc1
oleoylcholine	-0.0159634	0.0235256	3182	0.497422	0.876875	Continuous	model_3	both	sdb_pc1
oleoyl-linoleoyl-glycerol (18:1/18:2) [1]	0.0627351	0.0222022	3299	0.00471879	0.119406	Continuous	model_1	both	sdb_pc1
oleoyl-linoleoyl-glycerol (18:1/18:2) [1]	0.0494252	0.0329583	3182	0.133711	0.595605	Continuous	model_3	both	sdb_pc1
oleoyl-linoleoyl-glycerol (18:1/18:2) [1]	0.0644373	0.0221896	3256	0.00368498	0.107233	Continuous	model_2	both	sdb_pc1
oleoyl-linoleoyl-glycerol (18:1/18:2) [2]	0.0576778	0.0221439	3299	0.00919578	0.16218	Continuous	model_1	both	sdb_pc1
oleoyl-linoleoyl-glycerol (18:1/18:2) [2]	0.0585849	0.0221142	3256	0.00806822	0.142294	Continuous	model_2	both	sdb_pc1
oleoyl-linoleoyl-glycerol (18:1/18:2) [2]	0.0378921	0.0351969	3182	0.28167	0.781053	Continuous	model_3	both	sdb_pc1
ornithine	0.0115351	0.0254337	3299	0.650164	0.917498	Continuous	model_1	both	sdb_pc1
ornithine	0.0121425	0.0246555	3256	0.622375	0.877051	Continuous	model_2	both	sdb_pc1
ornithine	0.0111439	0.0241131	3182	0.643974	0.931333	Continuous	model_3	both	sdb_pc1
orotate	-0.0288287	0.025288	3299	0.254279	0.696981	Continuous	model_1	both	sdb_pc1
orotate	-0.0240235	0.0240602	3182	0.31805	0.809478	Continuous	model_3	both	sdb_pc1
orotate	-0.0299667	0.0245354	3256	0.221948	0.644634	Continuous	model_2	both	sdb_pc1
orotidine	0.00980809	0.0241874	3256	0.685107	0.918166	Continuous	model_2	both	sdb_pc1
orotidine	0.0117101	0.0238939	3299	0.624071	0.908024	Continuous	model_1	both	sdb_pc1
orotidine	-0.00677439	0.0255435	3182	0.790848	0.943673	Continuous	model_3	both	sdb_pc1
oxalate (ethanedioate)	-0.00550577	0.0256863	3256	0.830276	0.967495	Continuous	model_2	both	sdb_pc1
oxalate (ethanedioate)	-0.0106782	0.025509	3299	0.675505	0.918561	Continuous	model_1	both	sdb_pc1
oxalate (ethanedioate)	0.00450747	0.0257277	3182	0.860923	0.957062	Continuous	model_3	both	sdb_pc1
oxindolylalanine	0.0216363	0.0206111	3256	0.293839	0.689947	Continuous	model_2	both	sdb_pc1
oxindolylalanine	0.0159978	0.0213736	3182	0.454168	0.852665	Continuous	model_3	both	sdb_pc1
oxindolylalanine	0.0198013	0.0207076	3299	0.338954	0.733603	Continuous	model_1	both	sdb_pc1
palmitate (16:0)	0.0176615	0.02333	3182	0.449032	0.85126	Continuous	model_3	both	sdb_pc1
palmitate (16:0)	0.0249148	0.023369	3299	0.286357	0.70219	Continuous	model_1	both	sdb_pc1
palmitate (16:0)	0.027415	0.0231182	3256	0.235676	0.65706	Continuous	model_2	both	sdb_pc1
palmitoleate (16:1n7)	0.0175434	0.0247841	3182	0.47904	0.86854	Continuous	model_3	both	sdb_pc1
palmitoleate (16:1n7)	0.0152093	0.0246161	3256	0.536667	0.853389	Continuous	model_2	both	sdb_pc1
palmitoleate (16:1n7)	0.0157355	0.0250275	3299	0.529527	0.865687	Continuous	model_1	both	sdb_pc1
palmitoyl dihydrosphingomyelin (d18:0/16:0)*	0.0272389	0.0222901	3182	0.221701	0.708956	Continuous	model_3	both	sdb_pc1
palmitoyl dihydrosphingomyelin (d18:0/16:0)*	0.0144346	0.0179272	3256	0.420717	0.776446	Continuous	model_2	both	sdb_pc1
palmitoyl dihydrosphingomyelin (d18:0/16:0)*	0.0148977	0.0177233	3299	0.400588	0.749556	Continuous	model_1	both	sdb_pc1
palmitoyl ethanolamide	0.0324252	0.0203699	3256	0.111425	0.480571	Continuous	model_2	both	sdb_pc1
palmitoyl ethanolamide	0.0341437	0.0201077	3299	0.089499	0.460959	Continuous	model_1	both	sdb_pc1
palmitoyl ethanolamide	0.0254712	0.0206279	3182	0.216906	0.708945	Continuous	model_3	both	sdb_pc1
palmitoyl sphingomyelin (d18:1/16:0)	0.00183772	0.0306941	3182	0.952258	0.986409	Continuous	model_3	both	sdb_pc1
palmitoyl sphingomyelin (d18:1/16:0)	-0.00355304	0.0178732	3299	0.842426	0.968964	Continuous	model_1	both	sdb_pc1
palmitoyl sphingomyelin (d18:1/16:0)	-0.00557342	0.0180229	3256	0.757138	0.941704	Continuous	model_2	both	sdb_pc1
palmitoylcarnitine (C16)	0.0256836	0.020513	3256	0.210547	0.643407	Continuous	model_2	both	sdb_pc1
palmitoylcarnitine (C16)	0.0276739	0.0208176	3299	0.183731	0.614547	Continuous	model_1	both	sdb_pc1
palmitoylcarnitine (C16)	0.0127097	0.0224867	3182	0.571932	0.910389	Continuous	model_3	both	sdb_pc1
palmitoylcholine	0.0023512	0.0186709	3256	0.899789	0.978836	Continuous	model_2	both	sdb_pc1
palmitoylcholine	0.00659475	0.0242864	3182	0.785975	0.943673	Continuous	model_3	both	sdb_pc1
palmitoylcholine	-0.00184356	0.0185272	3299	0.920737	0.972759	Continuous	model_1	both	sdb_pc1
palmitoyl-linoleoyl-glycerol (16:0/18:2) [1]*	0.000654149	0.0316182	3182	0.983494	0.993789	Continuous	model_3	both	sdb_pc1
palmitoyl-linoleoyl-glycerol (16:0/18:2) [1]*	0.0395477	0.0235315	3299	0.0928353	0.463316	Continuous	model_1	both	sdb_pc1
palmitoyl-linoleoyl-glycerol (16:0/18:2) [1]*	0.0418376	0.0241645	3256	0.083387	0.4369	Continuous	model_2	both	sdb_pc1
palmitoyl-linoleoyl-glycerol (16:0/18:2) [2]*	-0.00399062	0.0302007	3182	0.894876	0.957386	Continuous	model_3	both	sdb_pc1
palmitoyl-linoleoyl-glycerol (16:0/18:2) [2]*	0.0419237	0.0213422	3299	0.0494885	0.38807	Continuous	model_1	both	sdb_pc1
palmitoyl-linoleoyl-glycerol (16:0/18:2) [2]*	0.0435516	0.0219768	3256	0.0475122	0.357524	Continuous	model_2	both	sdb_pc1
pantothenate	0.0348786	0.0200513	3256	0.0819522	0.4369	Continuous	model_2	both	sdb_pc1
pantothenate	0.0288185	0.0205886	3182	0.161593	0.637167	Continuous	model_3	both	sdb_pc1
pantothenate	0.0305765	0.0197642	3299	0.121847	0.510601	Continuous	model_1	both	sdb_pc1
p-cresol glucuronide*	-0.0507524	0.0192131	3299	0.00825273	0.160103	Continuous	model_1	both	sdb_pc1
p-cresol glucuronide*	-0.0555712	0.0198479	3256	0.00511247	0.12346	Continuous	model_2	both	sdb_pc1
p-cresol glucuronide*	-0.0528508	0.0198787	3182	0.00784521	0.200178	Continuous	model_3	both	sdb_pc1
pentadecanoate (15:0)	0.0114413	0.0216574	3299	0.597301	0.905284	Continuous	model_1	both	sdb_pc1
pentadecanoate (15:0)	0.00849064	0.0209969	3182	0.685937	0.937281	Continuous	model_3	both	sdb_pc1
pentadecanoate (15:0)	0.0121579	0.0212004	3256	0.566324	0.862968	Continuous	model_2	both	sdb_pc1
pentose acid*	0.000549799	0.0231393	3299	0.981044	0.996947	Continuous	model_1	both	sdb_pc1
pentose acid*	0.00171401	0.0235493	3182	0.941978	0.982056	Continuous	model_3	both	sdb_pc1
pentose acid*	0.00301025	0.0230709	3256	0.896188	0.978203	Continuous	model_2	both	sdb_pc1
phenol sulfate	0.00891375	0.0188977	3299	0.637151	0.916782	Continuous	model_1	both	sdb_pc1
phenol sulfate	0.00978541	0.0179448	3256	0.585544	0.862968	Continuous	model_2	both	sdb_pc1
phenol sulfate	0.00407147	0.0182852	3182	0.823797	0.957062	Continuous	model_3	both	sdb_pc1
phenylacetate	-0.0474393	0.0188061	3299	0.0116509	0.179572	Continuous	model_1	both	sdb_pc1
phenylacetate	-0.048743	0.0192147	3182	0.0111887	0.241178	Continuous	model_3	both	sdb_pc1
phenylacetate	-0.0508009	0.0187412	3256	0.00671499	0.139576	Continuous	model_2	both	sdb_pc1
phenylacetylcarnitine	-0.0264207	0.0181201	3256	0.144815	0.526245	Continuous	model_2	both	sdb_pc1
phenylacetylcarnitine	-0.0310774	0.0183745	3182	0.0907735	0.585093	Continuous	model_3	both	sdb_pc1
phenylacetylcarnitine	-0.0239189	0.0180569	3299	0.18529	0.616221	Continuous	model_1	both	sdb_pc1
phenylacetylglutamate	-0.0262235	0.0420311	3256	0.532688	0.710663	Dichotomized	model_2	both	sdb_pc1
phenylacetylglutamate	-0.0114043	0.0413563	3182	0.782734	0.915495	Dichotomized	model_3	both	sdb_pc1
phenylacetylglutamate	-0.0181426	0.0415709	3299	0.662528	0.759382	Dichotomized	model_1	both	sdb_pc1
phenylacetylglutamine	-0.0475129	0.0188835	3182	0.0118658	0.246639	Continuous	model_3	both	sdb_pc1
phenylacetylglutamine	-0.0439493	0.0176258	3299	0.0126503	0.179572	Continuous	model_1	both	sdb_pc1
phenylacetylglutamine	-0.0483768	0.0183486	3256	0.00837563	0.143371	Continuous	model_2	both	sdb_pc1
phenylalanine	0.0415325	0.021782	3256	0.0565542	0.385123	Continuous	model_2	both	sdb_pc1
phenylalanine	0.0390309	0.0218278	3299	0.0737554	0.442533	Continuous	model_1	both	sdb_pc1
phenylalanine	0.0265764	0.0218771	3182	0.224441	0.713797	Continuous	model_3	both	sdb_pc1
phenyllactate (PLA)	-0.0154641	0.0223456	3256	0.48891	0.836341	Continuous	model_2	both	sdb_pc1
phenyllactate (PLA)	-0.0136782	0.0223554	3299	0.540636	0.871607	Continuous	model_1	both	sdb_pc1
phenyllactate (PLA)	-0.0213534	0.02293	3182	0.351728	0.821698	Continuous	model_3	both	sdb_pc1
phenylpyruvate	0.0275219	0.0234865	3299	0.241271	0.695836	Continuous	model_1	both	sdb_pc1
phenylpyruvate	0.0264852	0.0235556	3256	0.260857	0.672608	Continuous	model_2	both	sdb_pc1
phenylpyruvate	0.0164433	0.0230092	3182	0.474831	0.866306	Continuous	model_3	both	sdb_pc1
phosphate	0.0184693	0.0202805	3299	0.362458	0.744873	Continuous	model_1	both	sdb_pc1
phosphate	0.0225834	0.0202428	3256	0.264582	0.672608	Continuous	model_2	both	sdb_pc1
phosphate	0.0213499	0.0195391	3182	0.274537	0.770018	Continuous	model_3	both	sdb_pc1
picolinate	0.0124008	0.0270674	3256	0.646848	0.89734	Continuous	model_2	both	sdb_pc1
picolinate	0.011732	0.0272851	3299	0.667211	0.917498	Continuous	model_1	both	sdb_pc1
picolinate	0.0172265	0.026784	3182	0.520119	0.890321	Continuous	model_3	both	sdb_pc1
pimeloylcarnitine/3-methyladipoylcarnitine (C7-DC)	0.00234926	0.0229426	3256	0.918441	0.984407	Continuous	model_2	both	sdb_pc1
pimeloylcarnitine/3-methyladipoylcarnitine (C7-DC)	0.0202468	0.0234473	3182	0.387863	0.837185	Continuous	model_3	both	sdb_pc1
pimeloylcarnitine/3-methyladipoylcarnitine (C7-DC)	0.00143005	0.0230202	3299	0.950466	0.988134	Continuous	model_1	both	sdb_pc1
pipecolate	0.0146292	0.0197666	3256	0.45924	0.807485	Continuous	model_2	both	sdb_pc1
pipecolate	0.00930121	0.0193224	3299	0.630255	0.912458	Continuous	model_1	both	sdb_pc1
pipecolate	0.0129908	0.0193331	3182	0.50162	0.876875	Continuous	model_3	both	sdb_pc1
pregnanolone/allopregnanolone sulfate	-0.13635	0.0427546	3256	0.00142698	0.0114158	Dichotomized	model_2	both	sdb_pc1
pregnanolone/allopregnanolone sulfate	-0.134905	0.043182	3182	0.0017835	0.0214191	Dichotomized	model_3	both	sdb_pc1
pregnanolone/allopregnanolone sulfate	-0.135221	0.0430915	3299	0.00170113	0.0206365	Dichotomized	model_1	both	sdb_pc1
pregnenediol disulfate (C21H34O8S2)*	-0.0611774	0.0240523	3299	0.0109745	0.179572	Continuous	model_1	both	sdb_pc1
pregnenediol disulfate (C21H34O8S2)*	-0.0629674	0.0236084	3256	0.00764956	0.142294	Continuous	model_2	both	sdb_pc1
pregnenediol disulfate (C21H34O8S2)*	-0.0613016	0.0232074	3182	0.00825478	0.200178	Continuous	model_3	both	sdb_pc1
pregnenediol sulfate (C21H34O5S)*	-0.11313	0.0251952	3256	7.11806e-06	0.00103568	Continuous	model_2	both	sdb_pc1
pregnenediol sulfate (C21H34O5S)*	-0.112544	0.0254966	3299	1.01432e-05	0.00196778	Continuous	model_1	both	sdb_pc1
pregnenediol sulfate (C21H34O5S)*	-0.103135	0.0249531	3182	3.57813e-05	0.00483046	Continuous	model_3	both	sdb_pc1
pregnenetriol disulfate*	-0.045763	0.0215666	3182	0.033843	0.407359	Continuous	model_3	both	sdb_pc1
pregnenetriol disulfate*	-0.038599	0.0219885	3299	0.0791885	0.451797	Continuous	model_1	both	sdb_pc1
pregnenetriol disulfate*	-0.038424	0.0218939	3256	0.0792576	0.435169	Continuous	model_2	both	sdb_pc1
pregnenetriol sulfate*	-0.0794082	0.0229228	3182	0.00053189	0.038695	Continuous	model_3	both	sdb_pc1
pregnenetriol sulfate*	-0.0776449	0.0234782	3256	0.000942628	0.0498736	Continuous	model_2	both	sdb_pc1
pregnenetriol sulfate*	-0.0774713	0.0234115	3299	0.000935916	0.0455186	Continuous	model_1	both	sdb_pc1
pregnenolone sulfate	-0.0902851	0.0229601	3182	8.41483e-05	0.00816239	Continuous	model_3	both	sdb_pc1
pregnenolone sulfate	-0.0930641	0.0230877	3299	5.5566e-05	0.00538991	Continuous	model_1	both	sdb_pc1
pregnenolone sulfate	-0.0960293	0.0232734	3256	3.68909e-05	0.00357841	Continuous	model_2	both	sdb_pc1
pro-hydroxy-pro	0.00881402	0.0252974	3182	0.727528	0.943673	Continuous	model_3	both	sdb_pc1
pro-hydroxy-pro	0.00451788	0.0255245	3299	0.859507	0.971326	Continuous	model_1	both	sdb_pc1
pro-hydroxy-pro	0.00300809	0.0249752	3256	0.904132	0.979897	Continuous	model_2	both	sdb_pc1
proline	-0.0442036	0.0252989	3182	0.0805933	0.553973	Continuous	model_3	both	sdb_pc1
proline	-0.0262409	0.0252019	3256	0.29777	0.691054	Continuous	model_2	both	sdb_pc1
proline	-0.0227456	0.0246701	3299	0.356534	0.744095	Continuous	model_1	both	sdb_pc1
propionylcarnitine (C3)	0.00163459	0.0218211	3256	0.940287	0.991535	Continuous	model_2	both	sdb_pc1
propionylcarnitine (C3)	0.00235286	0.0220589	3299	0.915057	0.972759	Continuous	model_1	both	sdb_pc1
propionylcarnitine (C3)	-0.0218045	0.0222733	3182	0.327604	0.81029	Continuous	model_3	both	sdb_pc1
propionylglycine	-0.086642	0.0196374	3256	1.02376e-05	0.00119166	Continuous	model_2	both	sdb_pc1
propionylglycine	-0.0816474	0.0195557	3182	2.97831e-05	0.00483046	Continuous	model_3	both	sdb_pc1
propionylglycine	-0.0829669	0.0198834	3299	3.01048e-05	0.0035042	Continuous	model_1	both	sdb_pc1
pseudouridine	-0.000692368	0.0178797	3256	0.969111	0.991535	Continuous	model_2	both	sdb_pc1
pseudouridine	0.00430133	0.018253	3299	0.813704	0.960847	Continuous	model_1	both	sdb_pc1
pseudouridine	-0.000237104	0.0194506	3182	0.990274	0.993853	Continuous	model_3	both	sdb_pc1
pyridoxate	0.0118193	0.0187413	3299	0.528267	0.865687	Continuous	model_1	both	sdb_pc1
pyridoxate	0.0156543	0.0186133	3256	0.400333	0.761417	Continuous	model_2	both	sdb_pc1
pyridoxate	0.0207887	0.0182952	3182	0.255833	0.749922	Continuous	model_3	both	sdb_pc1
pyruvate	-0.0136146	0.0220609	3182	0.537142	0.898294	Continuous	model_3	both	sdb_pc1
pyruvate	0.0197209	0.0218641	3256	0.36707	0.741407	Continuous	model_2	both	sdb_pc1
pyruvate	0.0210128	0.0216768	3299	0.332362	0.733603	Continuous	model_1	both	sdb_pc1
quinolinate	0.0264423	0.0185618	3299	0.154284	0.564762	Continuous	model_1	both	sdb_pc1
quinolinate	0.0259675	0.019172	3256	0.175593	0.598005	Continuous	model_2	both	sdb_pc1
quinolinate	0.0164657	0.021639	3182	0.4467	0.850925	Continuous	model_3	both	sdb_pc1
retinol (Vitamin A)	0.0159199	0.0241629	3299	0.509988	0.858299	Continuous	model_1	both	sdb_pc1
retinol (Vitamin A)	0.0194625	0.0236023	3256	0.409598	0.764471	Continuous	model_2	both	sdb_pc1
retinol (Vitamin A)	0.00315471	0.0275435	3182	0.908813	0.966585	Continuous	model_3	both	sdb_pc1
S-1-pyrroline-5-carboxylate	-0.0212491	0.0184977	3299	0.250663	0.696981	Continuous	model_1	both	sdb_pc1
S-1-pyrroline-5-carboxylate	-0.0224709	0.0186758	3256	0.228895	0.655081	Continuous	model_2	both	sdb_pc1
S-1-pyrroline-5-carboxylate	-0.0175626	0.0190909	3182	0.3576	0.821698	Continuous	model_3	both	sdb_pc1
S-adenosylhomocysteine (SAH)	0.0182477	0.0275136	3256	0.507186	0.841363	Continuous	model_2	both	sdb_pc1
S-adenosylhomocysteine (SAH)	0.0258429	0.0277778	3299	0.352192	0.744095	Continuous	model_1	both	sdb_pc1
S-adenosylhomocysteine (SAH)	0.00682407	0.0279514	3182	0.807122	0.950953	Continuous	model_3	both	sdb_pc1
sarcosine	-0.010626	0.0206964	3256	0.607657	0.873226	Continuous	model_2	both	sdb_pc1
sarcosine	-0.0146119	0.020725	3299	0.480787	0.833211	Continuous	model_1	both	sdb_pc1
sarcosine	-0.0113577	0.0205822	3182	0.581071	0.916486	Continuous	model_3	both	sdb_pc1
S-carboxyethylcysteine	0.000752629	0.0221638	3256	0.972911	0.991535	Continuous	model_2	both	sdb_pc1
S-carboxyethylcysteine	-0.00275386	0.02307	3299	0.904982	0.972759	Continuous	model_1	both	sdb_pc1
S-carboxyethylcysteine	0.00309439	0.0231297	3182	0.893573	0.957386	Continuous	model_3	both	sdb_pc1
serine	-0.000342111	0.0187601	3256	0.98545	0.991535	Continuous	model_2	both	sdb_pc1
serine	0.000536327	0.0187188	3299	0.977142	0.996947	Continuous	model_1	both	sdb_pc1
serine	0.0133471	0.0197853	3182	0.499931	0.876875	Continuous	model_3	both	sdb_pc1
S-methylcysteine	0.0168333	0.0198024	3182	0.395289	0.845802	Continuous	model_3	both	sdb_pc1
S-methylcysteine	0.0072215	0.0189409	3299	0.703007	0.926249	Continuous	model_1	both	sdb_pc1
S-methylcysteine	0.0135239	0.0197111	3256	0.492646	0.836341	Continuous	model_2	both	sdb_pc1
S-methylcysteine sulfoxide	0.00333022	0.0201757	3256	0.868896	0.967495	Continuous	model_2	both	sdb_pc1
S-methylcysteine sulfoxide	-0.00566907	0.0191896	3299	0.767669	0.950603	Continuous	model_1	both	sdb_pc1
S-methylcysteine sulfoxide	0.0128892	0.0201598	3182	0.522595	0.891197	Continuous	model_3	both	sdb_pc1
S-methylmethionine	0.0253632	0.0414522	3256	0.540627	0.710663	Dichotomized	model_2	both	sdb_pc1
S-methylmethionine	0.0385269	0.0414929	3182	0.353139	0.513657	Dichotomized	model_3	both	sdb_pc1
S-methylmethionine	0.0219688	0.0403434	3299	0.586066	0.759382	Dichotomized	model_1	both	sdb_pc1
sphingomyelin (d17:1/14:0, d16:1/15:0)*	-0.0243654	0.0186376	3256	0.191101	0.617334	Continuous	model_2	both	sdb_pc1
sphingomyelin (d17:1/14:0, d16:1/15:0)*	-0.0213112	0.0187338	3299	0.255296	0.696981	Continuous	model_1	both	sdb_pc1
sphingomyelin (d17:1/14:0, d16:1/15:0)*	-0.0367236	0.022544	3182	0.103318	0.585093	Continuous	model_3	both	sdb_pc1
sphingomyelin (d17:1/16:0, d18:1/15:0, d16:1/17:0)*	-0.0022553	0.0209444	3299	0.91425	0.972759	Continuous	model_1	both	sdb_pc1
sphingomyelin (d17:1/16:0, d18:1/15:0, d16:1/17:0)*	-0.00850862	0.0273575	3182	0.755789	0.943673	Continuous	model_3	both	sdb_pc1
sphingomyelin (d17:1/16:0, d18:1/15:0, d16:1/17:0)*	-0.0075122	0.0206735	3256	0.716326	0.932666	Continuous	model_2	both	sdb_pc1
sphingomyelin (d17:2/16:0, d18:2/15:0)*	-0.0208331	0.0287253	3182	0.468297	0.866306	Continuous	model_3	both	sdb_pc1
sphingomyelin (d17:2/16:0, d18:2/15:0)*	-0.00632204	0.023872	3299	0.791139	0.956524	Continuous	model_1	both	sdb_pc1
sphingomyelin (d17:2/16:0, d18:2/15:0)*	-0.0122057	0.023598	3256	0.604993	0.872821	Continuous	model_2	both	sdb_pc1
sphingomyelin (d18:0/18:0, d19:0/17:0)*	0.0537716	0.0199591	3299	0.0070581	0.151168	Continuous	model_1	both	sdb_pc1
sphingomyelin (d18:0/18:0, d19:0/17:0)*	0.03556	0.0230193	3182	0.122397	0.595605	Continuous	model_3	both	sdb_pc1
sphingomyelin (d18:0/18:0, d19:0/17:0)*	0.0541126	0.0203119	3256	0.00771994	0.142294	Continuous	model_2	both	sdb_pc1
sphingomyelin (d18:0/20:0, d16:0/22:0)*	0.051747	0.0236828	3182	0.0288888	0.365506	Continuous	model_3	both	sdb_pc1
sphingomyelin (d18:0/20:0, d16:0/22:0)*	0.061814	0.0196496	3299	0.00165627	0.07415	Continuous	model_1	both	sdb_pc1
sphingomyelin (d18:0/20:0, d16:0/22:0)*	0.0613138	0.0199302	3256	0.00209501	0.077832	Continuous	model_2	both	sdb_pc1
sphingomyelin (d18:1/14:0, d16:1/16:0)*	0.0126138	0.0193878	3299	0.515303	0.858299	Continuous	model_1	both	sdb_pc1
sphingomyelin (d18:1/14:0, d16:1/16:0)*	0.0100731	0.0194013	3256	0.603623	0.872821	Continuous	model_2	both	sdb_pc1
sphingomyelin (d18:1/14:0, d16:1/16:0)*	-0.000621515	0.0255722	3182	0.98061	0.993789	Continuous	model_3	both	sdb_pc1
sphingomyelin (d18:1/17:0, d17:1/18:0, d19:1/16:0)	0.000593396	0.0195009	3256	0.975725	0.991535	Continuous	model_2	both	sdb_pc1
sphingomyelin (d18:1/17:0, d17:1/18:0, d19:1/16:0)	0.00120076	0.0245493	3182	0.960989	0.988155	Continuous	model_3	both	sdb_pc1
sphingomyelin (d18:1/17:0, d17:1/18:0, d19:1/16:0)	0.00361883	0.0196447	3299	0.853846	0.969996	Continuous	model_1	both	sdb_pc1
sphingomyelin (d18:1/18:1, d18:2/18:0)	0.01975	0.0259948	3182	0.447394	0.850925	Continuous	model_3	both	sdb_pc1
sphingomyelin (d18:1/18:1, d18:2/18:0)	0.0221091	0.0225883	3299	0.327687	0.733603	Continuous	model_1	both	sdb_pc1
sphingomyelin (d18:1/18:1, d18:2/18:0)	0.020876	0.0222072	3256	0.34719	0.722342	Continuous	model_2	both	sdb_pc1
sphingomyelin (d18:1/19:0, d19:1/18:0)*	-0.00877748	0.0208111	3256	0.673193	0.913283	Continuous	model_2	both	sdb_pc1
sphingomyelin (d18:1/19:0, d19:1/18:0)*	-0.00566065	0.0206953	3299	0.784451	0.955127	Continuous	model_1	both	sdb_pc1
sphingomyelin (d18:1/19:0, d19:1/18:0)*	-0.0225122	0.0249497	3182	0.366894	0.822742	Continuous	model_3	both	sdb_pc1
sphingomyelin (d18:1/20:0, d16:1/22:0)*	0.0318724	0.0189288	3256	0.0922205	0.445206	Continuous	model_2	both	sdb_pc1
sphingomyelin (d18:1/20:0, d16:1/22:0)*	0.0358117	0.023097	3182	0.121024	0.595605	Continuous	model_3	both	sdb_pc1
sphingomyelin (d18:1/20:0, d16:1/22:0)*	0.0329472	0.0187495	3299	0.0788781	0.451797	Continuous	model_1	both	sdb_pc1
sphingomyelin (d18:1/20:1, d18:2/20:0)*	0.00709649	0.0243295	3182	0.770529	0.943673	Continuous	model_3	both	sdb_pc1
sphingomyelin (d18:1/20:1, d18:2/20:0)*	-0.00753151	0.020996	3299	0.71981	0.926249	Continuous	model_1	both	sdb_pc1
sphingomyelin (d18:1/20:1, d18:2/20:0)*	-0.0105939	0.0212044	3256	0.617352	0.876339	Continuous	model_2	both	sdb_pc1
sphingomyelin (d18:1/20:2, d18:2/20:1, d16:1/22:2)*	-0.00291287	0.0207519	3299	0.88837	0.972759	Continuous	model_1	both	sdb_pc1
sphingomyelin (d18:1/20:2, d18:2/20:1, d16:1/22:2)*	0.00310338	0.0220347	3182	0.887996	0.957062	Continuous	model_3	both	sdb_pc1
sphingomyelin (d18:1/20:2, d18:2/20:1, d16:1/22:2)*	-0.00643833	0.0204474	3256	0.752858	0.941704	Continuous	model_2	both	sdb_pc1
sphingomyelin (d18:1/21:0, d17:1/22:0, d16:1/23:0)*	0.00518253	0.0196688	3299	0.792173	0.956524	Continuous	model_1	both	sdb_pc1
sphingomyelin (d18:1/21:0, d17:1/22:0, d16:1/23:0)*	0.00370937	0.0196708	3256	0.850428	0.967495	Continuous	model_2	both	sdb_pc1
sphingomyelin (d18:1/21:0, d17:1/22:0, d16:1/23:0)*	-0.00555983	0.0237568	3182	0.81496	0.95641	Continuous	model_3	both	sdb_pc1
sphingomyelin (d18:1/22:1, d18:2/22:0, d16:1/24:1)*	0.0144316	0.0267231	3182	0.589169	0.920162	Continuous	model_3	both	sdb_pc1
sphingomyelin (d18:1/22:1, d18:2/22:0, d16:1/24:1)*	0.00300209	0.0201435	3299	0.881526	0.972759	Continuous	model_1	both	sdb_pc1
sphingomyelin (d18:1/22:1, d18:2/22:0, d16:1/24:1)*	0.000583072	0.0201971	3256	0.976969	0.991535	Continuous	model_2	both	sdb_pc1
sphingomyelin (d18:1/22:2, d18:2/22:1, d16:1/24:2)*	-0.0391144	0.0235528	3182	0.0967715	0.585093	Continuous	model_3	both	sdb_pc1
sphingomyelin (d18:1/22:2, d18:2/22:1, d16:1/24:2)*	-0.035503	0.0198491	3299	0.0736721	0.442533	Continuous	model_1	both	sdb_pc1
sphingomyelin (d18:1/22:2, d18:2/22:1, d16:1/24:2)*	-0.0407695	0.0199514	3256	0.0410092	0.322532	Continuous	model_2	both	sdb_pc1
sphingomyelin (d18:1/24:1, d18:2/24:0)*	-0.0195983	0.0178069	3256	0.271072	0.672608	Continuous	model_2	both	sdb_pc1
sphingomyelin (d18:1/24:1, d18:2/24:0)*	-0.018488	0.0175048	3299	0.290891	0.70219	Continuous	model_1	both	sdb_pc1
sphingomyelin (d18:1/24:1, d18:2/24:0)*	-0.0273446	0.0230965	3182	0.236441	0.728088	Continuous	model_3	both	sdb_pc1
sphingomyelin (d18:2/14:0, d18:1/14:1)*	-0.0208293	0.0220456	3256	0.344748	0.721738	Continuous	model_2	both	sdb_pc1
sphingomyelin (d18:2/14:0, d18:1/14:1)*	-0.0178932	0.022023	3299	0.416517	0.767129	Continuous	model_1	both	sdb_pc1
sphingomyelin (d18:2/14:0, d18:1/14:1)*	-0.036102	0.0272841	3182	0.185774	0.672651	Continuous	model_3	both	sdb_pc1
sphingomyelin (d18:2/16:0, d18:1/16:1)*	0.0206922	0.0213522	3299	0.332499	0.733603	Continuous	model_1	both	sdb_pc1
sphingomyelin (d18:2/16:0, d18:1/16:1)*	0.0174124	0.0214015	3256	0.41587	0.770816	Continuous	model_2	both	sdb_pc1
sphingomyelin (d18:2/16:0, d18:1/16:1)*	0.0264469	0.0285919	3182	0.354976	0.821698	Continuous	model_3	both	sdb_pc1
sphingomyelin (d18:2/18:1)*	-0.00384892	0.0195502	3299	0.843926	0.968964	Continuous	model_1	both	sdb_pc1
sphingomyelin (d18:2/18:1)*	-0.00785994	0.0211062	3182	0.709596	0.943673	Continuous	model_3	both	sdb_pc1
sphingomyelin (d18:2/18:1)*	-0.00930598	0.0198122	3256	0.638563	0.891232	Continuous	model_2	both	sdb_pc1
sphingomyelin (d18:2/21:0, d16:2/23:0)*	-0.0391341	0.0267286	3182	0.143159	0.612635	Continuous	model_3	both	sdb_pc1
sphingomyelin (d18:2/21:0, d16:2/23:0)*	-0.0282706	0.0229486	3299	0.217982	0.672399	Continuous	model_1	both	sdb_pc1
sphingomyelin (d18:2/21:0, d16:2/23:0)*	-0.0348157	0.022962	3256	0.12946	0.493348	Continuous	model_2	both	sdb_pc1
sphingomyelin (d18:2/23:0, d18:1/23:1, d17:1/24:1)*	-0.0255279	0.0205302	3256	0.213708	0.643407	Continuous	model_2	both	sdb_pc1
sphingomyelin (d18:2/23:0, d18:1/23:1, d17:1/24:1)*	-0.0309612	0.027281	3182	0.256417	0.749922	Continuous	model_3	both	sdb_pc1
sphingomyelin (d18:2/23:0, d18:1/23:1, d17:1/24:1)*	-0.0234067	0.0208006	3299	0.260465	0.696981	Continuous	model_1	both	sdb_pc1
sphingomyelin (d18:2/23:1)*	-0.0608826	0.0252544	3182	0.0159185	0.298857	Continuous	model_3	both	sdb_pc1
sphingomyelin (d18:2/23:1)*	-0.0472564	0.0213078	3299	0.0265683	0.28356	Continuous	model_1	both	sdb_pc1
sphingomyelin (d18:2/23:1)*	-0.0540626	0.0210807	3256	0.0103309	0.15734	Continuous	model_2	both	sdb_pc1
sphingomyelin (d18:2/24:1, d18:1/24:2)*	-0.0318855	0.0206243	3256	0.122101	0.483213	Continuous	model_2	both	sdb_pc1
sphingomyelin (d18:2/24:1, d18:1/24:2)*	-0.0203579	0.0263909	3182	0.440471	0.8507	Continuous	model_3	both	sdb_pc1
sphingomyelin (d18:2/24:1, d18:1/24:2)*	-0.0303559	0.0204937	3299	0.138544	0.536963	Continuous	model_1	both	sdb_pc1
sphingomyelin (d18:2/24:2)*	-0.0416251	0.0224025	3299	0.063161	0.420099	Continuous	model_1	both	sdb_pc1
sphingomyelin (d18:2/24:2)*	-0.0253054	0.0258669	3182	0.32793	0.81029	Continuous	model_3	both	sdb_pc1
sphingomyelin (d18:2/24:2)*	-0.0440475	0.0225903	3256	0.0511952	0.367847	Continuous	model_2	both	sdb_pc1
sphingosine 1-phosphate	0.0347896	0.0188673	3182	0.0651966	0.522894	Continuous	model_3	both	sdb_pc1
sphingosine 1-phosphate	0.0463637	0.0178126	3256	0.00924489	0.149459	Continuous	model_2	both	sdb_pc1
sphingosine 1-phosphate	0.0474984	0.0172282	3299	0.0058333	0.135799	Continuous	model_1	both	sdb_pc1
stearate (18:0)	0.0224478	0.0209453	3299	0.28384	0.70219	Continuous	model_1	both	sdb_pc1
stearate (18:0)	0.0131291	0.0220885	3182	0.552252	0.908783	Continuous	model_3	both	sdb_pc1
stearate (18:0)	0.0249819	0.0210164	3256	0.234563	0.65706	Continuous	model_2	both	sdb_pc1
stearidonate (18:4n3)	-0.0145142	0.0199909	3299	0.467812	0.826578	Continuous	model_1	both	sdb_pc1
stearidonate (18:4n3)	-0.0124899	0.0207332	3182	0.546901	0.904251	Continuous	model_3	both	sdb_pc1
stearidonate (18:4n3)	-0.00848458	0.0199522	3256	0.670658	0.913283	Continuous	model_2	both	sdb_pc1
stearoyl sphingomyelin (d18:1/18:0)	0.0136795	0.0192401	3256	0.477091	0.826243	Continuous	model_2	both	sdb_pc1
stearoyl sphingomyelin (d18:1/18:0)	0.0152477	0.0191924	3299	0.426926	0.776471	Continuous	model_1	both	sdb_pc1
stearoyl sphingomyelin (d18:1/18:0)	0.0106737	0.0240068	3182	0.656602	0.934333	Continuous	model_3	both	sdb_pc1
stearoylcholine*	0.0256419	0.024368	3182	0.292671	0.785239	Continuous	model_3	both	sdb_pc1
stearoylcholine*	0.0156962	0.0190189	3256	0.409205	0.764471	Continuous	model_2	both	sdb_pc1
stearoylcholine*	0.011665	0.0188629	3299	0.536304	0.869439	Continuous	model_1	both	sdb_pc1
succinoyltaurine	0.0354875	0.0232096	3182	0.126265	0.595605	Continuous	model_3	both	sdb_pc1
succinoyltaurine	0.0405888	0.0232576	3299	0.0809533	0.451797	Continuous	model_1	both	sdb_pc1
succinoyltaurine	0.0419763	0.0232643	3256	0.0711811	0.414274	Continuous	model_2	both	sdb_pc1
succinylcarnitine (C4-DC)	0.0429768	0.0225717	3256	0.0569083	0.385123	Continuous	model_2	both	sdb_pc1
succinylcarnitine (C4-DC)	0.0434667	0.0220334	3299	0.0485219	0.38807	Continuous	model_1	both	sdb_pc1
succinylcarnitine (C4-DC)	0.0285982	0.0232721	3182	0.219124	0.708945	Continuous	model_3	both	sdb_pc1
sucrose	0.0516484	0.041505	3299	0.213356	0.408652	Dichotomized	model_1	both	sdb_pc1
sucrose	0.0548571	0.0415668	3256	0.186923	0.373847	Dichotomized	model_2	both	sdb_pc1
sucrose	0.0508055	0.0420774	3182	0.227267	0.363627	Dichotomized	model_3	both	sdb_pc1
taurine	0.0101957	0.0194379	3299	0.599912	0.906751	Continuous	model_1	both	sdb_pc1
taurine	0.00948526	0.0191366	3256	0.620134	0.877051	Continuous	model_2	both	sdb_pc1
taurine	0.0108494	0.0191701	3182	0.571423	0.910389	Continuous	model_3	both	sdb_pc1
tauro-beta-muricholate	-0.058143	0.0399699	3299	0.145761	0.333168	Dichotomized	model_1	both	sdb_pc1
tauro-beta-muricholate	-0.0604308	0.0407018	3256	0.137618	0.314556	Dichotomized	model_2	both	sdb_pc1
tauro-beta-muricholate	-0.0525474	0.0411378	3182	0.201478	0.358183	Dichotomized	model_3	both	sdb_pc1
taurochenodeoxycholate	0.020946	0.0186842	3299	0.262266	0.696981	Continuous	model_1	both	sdb_pc1
taurochenodeoxycholate	0.021561	0.018905	3256	0.254082	0.672608	Continuous	model_2	both	sdb_pc1
taurochenodeoxycholate	0.0156097	0.0190029	3182	0.411397	0.8507	Continuous	model_3	both	sdb_pc1
taurochenodeoxycholic acid 3-sulfate	-0.0217916	0.0193148	3299	0.259223	0.696981	Continuous	model_1	both	sdb_pc1
taurochenodeoxycholic acid 3-sulfate	-0.0285026	0.0210275	3182	0.17526	0.653853	Continuous	model_3	both	sdb_pc1
taurochenodeoxycholic acid 3-sulfate	-0.0250163	0.0203461	3256	0.21887	0.644634	Continuous	model_2	both	sdb_pc1
taurocholenate sulfate*	0.00352102	0.0193946	3256	0.855939	0.967495	Continuous	model_2	both	sdb_pc1
taurocholenate sulfate*	0.010047	0.0195166	3182	0.606697	0.925067	Continuous	model_3	both	sdb_pc1
taurocholenate sulfate*	0.00638658	0.0188367	3299	0.734573	0.933452	Continuous	model_1	both	sdb_pc1
taurolithocholate 3-sulfate	-0.0322125	0.0224164	3299	0.150717	0.560434	Continuous	model_1	both	sdb_pc1
taurolithocholate 3-sulfate	-0.0289499	0.023265	3182	0.21337	0.708945	Continuous	model_3	both	sdb_pc1
taurolithocholate 3-sulfate	-0.0354274	0.0228615	3256	0.121225	0.483213	Continuous	model_2	both	sdb_pc1
tetradecadienedioate (C14:2-DC)*	-0.00555809	0.0220926	3256	0.801365	0.958953	Continuous	model_2	both	sdb_pc1
tetradecadienedioate (C14:2-DC)*	0.00634887	0.0217439	3182	0.770298	0.943673	Continuous	model_3	both	sdb_pc1
tetradecadienedioate (C14:2-DC)*	-0.00408013	0.0220313	3299	0.853074	0.969996	Continuous	model_1	both	sdb_pc1
tetradecadienoate (14:2)*	0.00109454	0.0235719	3256	0.962964	0.991535	Continuous	model_2	both	sdb_pc1
tetradecadienoate (14:2)*	0.00483471	0.0241404	3182	0.841266	0.957062	Continuous	model_3	both	sdb_pc1
tetradecadienoate (14:2)*	-0.000182431	0.0237498	3299	0.993871	0.997298	Continuous	model_1	both	sdb_pc1
tetradecanedioate (C14-DC)	0.0085296	0.0200921	3299	0.671183	0.917498	Continuous	model_1	both	sdb_pc1
tetradecanedioate (C14-DC)	-0.000389004	0.0195669	3182	0.984139	0.993789	Continuous	model_3	both	sdb_pc1
tetradecanedioate (C14-DC)	0.00576238	0.0199262	3256	0.772439	0.943893	Continuous	model_2	both	sdb_pc1
tetrahydrocortisol glucuronide	-0.041199	0.0260252	3256	0.113411	0.480571	Continuous	model_2	both	sdb_pc1
tetrahydrocortisol glucuronide	-0.06	0.0274293	3182	0.0287101	0.365506	Continuous	model_3	both	sdb_pc1
tetrahydrocortisol glucuronide	-0.0384635	0.0262732	3299	0.143199	0.544718	Continuous	model_1	both	sdb_pc1
tetrahydrocortisone glucuronide (5)	-0.00619919	0.026577	3299	0.815564	0.960847	Continuous	model_1	both	sdb_pc1
tetrahydrocortisone glucuronide (5)	-0.00490347	0.0264474	3256	0.852912	0.967495	Continuous	model_2	both	sdb_pc1
tetrahydrocortisone glucuronide (5)	-0.0247525	0.0282508	3182	0.380936	0.836664	Continuous	model_3	both	sdb_pc1
threonate	-0.00100787	0.0226371	3299	0.964487	0.99126	Continuous	model_1	both	sdb_pc1
threonate	0.0110498	0.0225827	3182	0.624626	0.925078	Continuous	model_3	both	sdb_pc1
threonate	0.00375801	0.0228213	3256	0.869203	0.967495	Continuous	model_2	both	sdb_pc1
threonine	0.00285653	0.0213879	3256	0.893752	0.977751	Continuous	model_2	both	sdb_pc1
threonine	0.016209	0.0208268	3182	0.436407	0.8507	Continuous	model_3	both	sdb_pc1
threonine	0.00475998	0.0223388	3299	0.831263	0.968544	Continuous	model_1	both	sdb_pc1
threonylphenylalanine	0.00356334	0.0210272	3299	0.865432	0.972759	Continuous	model_1	both	sdb_pc1
threonylphenylalanine	0.0048692	0.0210574	3256	0.817132	0.967495	Continuous	model_2	both	sdb_pc1
threonylphenylalanine	0.0049148	0.0216089	3182	0.820079	0.95668	Continuous	model_3	both	sdb_pc1
thyroxine	0.0121177	0.0218304	3256	0.578837	0.862968	Continuous	model_2	both	sdb_pc1
thyroxine	0.0030006	0.0216834	3182	0.889938	0.957383	Continuous	model_3	both	sdb_pc1
thyroxine	0.0110021	0.0221423	3299	0.619272	0.907835	Continuous	model_1	both	sdb_pc1
tiglylcarnitine (C5:1-DC)	-0.00677309	0.0237536	3256	0.775537	0.944274	Continuous	model_2	both	sdb_pc1
tiglylcarnitine (C5:1-DC)	-0.00743519	0.0236296	3299	0.753023	0.944156	Continuous	model_1	both	sdb_pc1
tiglylcarnitine (C5:1-DC)	-0.00967132	0.0238553	3182	0.685172	0.937281	Continuous	model_3	both	sdb_pc1
trans-2-hexenoylglycine	0.00998695	0.0396342	3182	0.801058	0.915495	Dichotomized	model_3	both	sdb_pc1
trans-2-hexenoylglycine	-0.0123759	0.0387128	3299	0.749207	0.759382	Dichotomized	model_1	both	sdb_pc1
trans-2-hexenoylglycine	-0.00562194	0.0395544	3256	0.886976	0.886976	Dichotomized	model_2	both	sdb_pc1
trans-4-hydroxyproline	0.0118529	0.0219695	3299	0.589532	0.898133	Continuous	model_1	both	sdb_pc1
trans-4-hydroxyproline	0.00231959	0.021578	3182	0.914394	0.967595	Continuous	model_3	both	sdb_pc1
trans-4-hydroxyproline	0.00700598	0.0217996	3256	0.747921	0.941704	Continuous	model_2	both	sdb_pc1
trans-urocanate	0.0328617	0.0180196	3182	0.0682022	0.522894	Continuous	model_3	both	sdb_pc1
trans-urocanate	0.0297797	0.0183394	3256	0.104416	0.468501	Continuous	model_2	both	sdb_pc1
trans-urocanate	0.0262449	0.0184234	3299	0.154291	0.564762	Continuous	model_1	both	sdb_pc1
tricosanoyl sphingomyelin (d18:1/23:0)*	0.0205307	0.018781	3256	0.274322	0.672608	Continuous	model_2	both	sdb_pc1
tricosanoyl sphingomyelin (d18:1/23:0)*	0.0157965	0.0230433	3182	0.49302	0.876875	Continuous	model_3	both	sdb_pc1
tricosanoyl sphingomyelin (d18:1/23:0)*	0.0221568	0.0186133	3299	0.233898	0.695836	Continuous	model_1	both	sdb_pc1
tridecenedioate (C13:1-DC)*	0.00331687	0.0201489	3256	0.869245	0.967495	Continuous	model_2	both	sdb_pc1
tridecenedioate (C13:1-DC)*	0.00211076	0.0195128	3299	0.913858	0.972759	Continuous	model_1	both	sdb_pc1
tridecenedioate (C13:1-DC)*	0.00843488	0.0199043	3182	0.671732	0.937281	Continuous	model_3	both	sdb_pc1
trigonelline (N'-methylnicotinate)	0.00412939	0.0238562	3256	0.862577	0.967495	Continuous	model_2	both	sdb_pc1
trigonelline (N'-methylnicotinate)	0.000192736	0.0239093	3299	0.993568	0.997298	Continuous	model_1	both	sdb_pc1
trigonelline (N'-methylnicotinate)	0.00665277	0.0233874	3182	0.776058	0.943673	Continuous	model_3	both	sdb_pc1
trimethylamine N-oxide	-0.0210591	0.0195559	3256	0.28154	0.679901	Continuous	model_2	both	sdb_pc1
trimethylamine N-oxide	-0.021517	0.0193111	3299	0.265182	0.698353	Continuous	model_1	both	sdb_pc1
trimethylamine N-oxide	-0.023336	0.0194042	3182	0.229122	0.724722	Continuous	model_3	both	sdb_pc1
tryptophan	0.0254008	0.0231535	3256	0.272616	0.672608	Continuous	model_2	both	sdb_pc1
tryptophan	0.0104322	0.023172	3182	0.652563	0.933148	Continuous	model_3	both	sdb_pc1
tryptophan	0.025305	0.0234471	3299	0.28048	0.70219	Continuous	model_1	both	sdb_pc1
tryptophan betaine	-0.0131542	0.020243	3182	0.51581	0.885551	Continuous	model_3	both	sdb_pc1
tryptophan betaine	-0.0203644	0.0208856	3256	0.329538	0.715446	Continuous	model_2	both	sdb_pc1
tryptophan betaine	-0.0210554	0.0202104	3299	0.2975	0.703131	Continuous	model_1	both	sdb_pc1
tyramine O-sulfate	-0.000450337	0.0227094	3182	0.984179	0.993789	Continuous	model_3	both	sdb_pc1
tyramine O-sulfate	0.00425757	0.022601	3256	0.850579	0.967495	Continuous	model_2	both	sdb_pc1
tyramine O-sulfate	0.00962243	0.0227847	3299	0.672791	0.917498	Continuous	model_1	both	sdb_pc1
tyrosine	0.0339148	0.0209431	3182	0.105366	0.585315	Continuous	model_3	both	sdb_pc1
tyrosine	0.0508938	0.0213339	3256	0.0170521	0.194595	Continuous	model_2	both	sdb_pc1
tyrosine	0.0543056	0.0208392	3299	0.00916253	0.16218	Continuous	model_1	both	sdb_pc1
uracil	-0.00404654	0.0220305	3182	0.854265	0.957062	Continuous	model_3	both	sdb_pc1
uracil	-0.0082558	0.0221363	3256	0.709183	0.928367	Continuous	model_2	both	sdb_pc1
uracil	-0.00644081	0.0225592	3299	0.775255	0.953908	Continuous	model_1	both	sdb_pc1
urate	0.0298953	0.0245128	3256	0.222625	0.644634	Continuous	model_2	both	sdb_pc1
urate	0.0274219	0.024422	3299	0.261507	0.696981	Continuous	model_1	both	sdb_pc1
urate	0.0101283	0.02811	3182	0.718615	0.943673	Continuous	model_3	both	sdb_pc1
urea	0.0143607	0.0247065	3299	0.56107	0.880589	Continuous	model_1	both	sdb_pc1
urea	0.017651	0.0254938	3182	0.488708	0.876875	Continuous	model_3	both	sdb_pc1
urea	0.0138117	0.0250148	3256	0.580851	0.862968	Continuous	model_2	both	sdb_pc1
uridine	0.0185006	0.0219639	3299	0.399609	0.749556	Continuous	model_1	both	sdb_pc1
uridine	0.0195235	0.0218492	3256	0.371559	0.741407	Continuous	model_2	both	sdb_pc1
uridine	0.0236826	0.0220051	3182	0.281823	0.781053	Continuous	model_3	both	sdb_pc1
ursodeoxycholate	0.0163108	0.0212234	3299	0.442172	0.796731	Continuous	model_1	both	sdb_pc1
ursodeoxycholate	0.011743	0.0209552	3256	0.575217	0.862968	Continuous	model_2	both	sdb_pc1
ursodeoxycholate	0.00701656	0.0208979	3182	0.737057	0.943673	Continuous	model_3	both	sdb_pc1
valine	0.0235454	0.0226254	3256	0.298032	0.691054	Continuous	model_2	both	sdb_pc1
valine	-0.000219121	0.0232275	3182	0.992473	0.993853	Continuous	model_3	both	sdb_pc1
valine	0.02024	0.0227773	3299	0.374216	0.744873	Continuous	model_1	both	sdb_pc1
vanillactate	0.00379467	0.0248594	3182	0.878678	0.957062	Continuous	model_3	both	sdb_pc1
vanillactate	0.00571996	0.0244509	3299	0.815034	0.960847	Continuous	model_1	both	sdb_pc1
vanillactate	0.00442066	0.0240917	3256	0.854411	0.967495	Continuous	model_2	both	sdb_pc1
vanillylmandelate (VMA)	0.0469161	0.0198956	3299	0.018368	0.208587	Continuous	model_1	both	sdb_pc1
vanillylmandelate (VMA)	0.0441859	0.0203721	3256	0.0300868	0.277944	Continuous	model_2	both	sdb_pc1
vanillylmandelate (VMA)	0.0397516	0.0213194	3182	0.0622403	0.517918	Continuous	model_3	both	sdb_pc1
xanthine	0.030844	0.02064	3299	0.135077	0.531179	Continuous	model_1	both	sdb_pc1
xanthine	0.0309745	0.0205044	3256	0.130883	0.494634	Continuous	model_2	both	sdb_pc1
xanthine	0.0152319	0.0197992	3182	0.441704	0.8507	Continuous	model_3	both	sdb_pc1
xanthurenate	0.0101847	0.021266	3182	0.631996	0.928843	Continuous	model_3	both	sdb_pc1
xanthurenate	0.0124107	0.0205564	3299	0.546019	0.87303	Continuous	model_1	both	sdb_pc1
xanthurenate	0.0124554	0.0206769	3256	0.54692	0.854939	Continuous	model_2	both	sdb_pc1
(14 or 15)-methylpalmitate (a17:0 or i17:0)	-0.00524101	0.0257689	1854	0.838834	0.971298	Continuous	model_2	Female	sdb_pc1
(14 or 15)-methylpalmitate (a17:0 or i17:0)	-0.000926436	0.0270916	1874	0.972721	0.995925	Continuous	model_1	Female	sdb_pc1
(14 or 15)-methylpalmitate (a17:0 or i17:0)	-0.00994556	0.0233051	1835	0.669558	0.93543	Continuous	model_3	Female	sdb_pc1
(16 or 17)-methylstearate (a19:0 or i19:0)	-0.0162593	0.024836	1874	0.512682	0.888655	Continuous	model_1	Female	sdb_pc1
(16 or 17)-methylstearate (a19:0 or i19:0)	-0.0322341	0.0227931	1835	0.157302	0.583121	Continuous	model_3	Female	sdb_pc1
(16 or 17)-methylstearate (a19:0 or i19:0)	-0.0206282	0.0239879	1854	0.389821	0.810272	Continuous	model_2	Female	sdb_pc1
(2 or 3)-decenoate (10:1n7 or n8)	-0.00740924	0.0265717	1835	0.780368	0.947883	Continuous	model_3	Female	sdb_pc1
(2 or 3)-decenoate (10:1n7 or n8)	-0.0150911	0.0299078	1854	0.613849	0.917141	Continuous	model_2	Female	sdb_pc1
(2 or 3)-decenoate (10:1n7 or n8)	-0.0136134	0.0318648	1874	0.669216	0.949702	Continuous	model_1	Female	sdb_pc1
(N(1) + N(8))-acetylspermidine	0.0307558	0.0235585	1854	0.191721	0.672178	Continuous	model_2	Female	sdb_pc1
(N(1) + N(8))-acetylspermidine	0.0363966	0.0218377	1835	0.0955764	0.505686	Continuous	model_3	Female	sdb_pc1
(N(1) + N(8))-acetylspermidine	0.0272895	0.0252059	1874	0.278957	0.788515	Continuous	model_1	Female	sdb_pc1
(R)-3-hydroxybutyrylcarnitine	-0.034287	0.0259079	1854	0.185696	0.664859	Continuous	model_2	Female	sdb_pc1
(R)-3-hydroxybutyrylcarnitine	-0.0446288	0.0242631	1835	0.0658607	0.454367	Continuous	model_3	Female	sdb_pc1
(R)-3-hydroxybutyrylcarnitine	-0.0282186	0.0271923	1874	0.299391	0.814231	Continuous	model_1	Female	sdb_pc1
(S)-3-hydroxybutyrylcarnitine	-0.00488387	0.0290614	1854	0.866541	0.971298	Continuous	model_2	Female	sdb_pc1
(S)-3-hydroxybutyrylcarnitine	-0.0109876	0.0270683	1835	0.684799	0.93543	Continuous	model_3	Female	sdb_pc1
(S)-3-hydroxybutyrylcarnitine	-0.00592753	0.0291839	1874	0.839049	0.993301	Continuous	model_1	Female	sdb_pc1
1-(1-enyl-oleoyl)-GPE (P-18:1)*	-0.0182115	0.0237207	1835	0.442638	0.862173	Continuous	model_3	Female	sdb_pc1
1-(1-enyl-oleoyl)-GPE (P-18:1)*	-0.0199845	0.0224433	1854	0.373227	0.800959	Continuous	model_2	Female	sdb_pc1
1-(1-enyl-oleoyl)-GPE (P-18:1)*	-0.0185228	0.0236054	1874	0.432638	0.866817	Continuous	model_1	Female	sdb_pc1
1-(1-enyl-palmitoyl)-2-arachidonoyl-GPC (P-16:0/20:4)*	0.0376451	0.024836	1874	0.129584	0.618178	Continuous	model_1	Female	sdb_pc1
1-(1-enyl-palmitoyl)-2-arachidonoyl-GPC (P-16:0/20:4)*	0.0365421	0.0254677	1854	0.151332	0.60745	Continuous	model_2	Female	sdb_pc1
1-(1-enyl-palmitoyl)-2-arachidonoyl-GPC (P-16:0/20:4)*	0.0467201	0.0270429	1835	0.0840545	0.483709	Continuous	model_3	Female	sdb_pc1
1-(1-enyl-palmitoyl)-2-arachidonoyl-GPE (P-16:0/20:4)*	-0.00103854	0.0253762	1835	0.967355	0.987539	Continuous	model_3	Female	sdb_pc1
1-(1-enyl-palmitoyl)-2-arachidonoyl-GPE (P-16:0/20:4)*	0.00294522	0.0247813	1854	0.905395	0.976642	Continuous	model_2	Female	sdb_pc1
1-(1-enyl-palmitoyl)-2-arachidonoyl-GPE (P-16:0/20:4)*	0.00686493	0.0248616	1874	0.782451	0.993301	Continuous	model_1	Female	sdb_pc1
1-(1-enyl-palmitoyl)-2-linoleoyl-GPC (P-16:0/18:2)*	-0.00955795	0.0268729	1835	0.722085	0.93543	Continuous	model_3	Female	sdb_pc1
1-(1-enyl-palmitoyl)-2-linoleoyl-GPC (P-16:0/18:2)*	-0.0323236	0.0223098	1874	0.147378	0.660218	Continuous	model_1	Female	sdb_pc1
1-(1-enyl-palmitoyl)-2-linoleoyl-GPC (P-16:0/18:2)*	-0.0326317	0.0231188	1854	0.158103	0.625959	Continuous	model_2	Female	sdb_pc1
1-(1-enyl-palmitoyl)-2-linoleoyl-GPE (P-16:0/18:2)*	-0.0061581	0.0225646	1854	0.784923	0.971298	Continuous	model_2	Female	sdb_pc1
1-(1-enyl-palmitoyl)-2-linoleoyl-GPE (P-16:0/18:2)*	-0.00714924	0.0233735	1835	0.759704	0.93543	Continuous	model_3	Female	sdb_pc1
1-(1-enyl-palmitoyl)-2-linoleoyl-GPE (P-16:0/18:2)*	-0.00438909	0.0222188	1874	0.843405	0.993301	Continuous	model_1	Female	sdb_pc1
1-(1-enyl-palmitoyl)-2-oleoyl-GPC (P-16:0/18:1)*	-0.0459831	0.0226817	1854	0.0426292	0.375912	Continuous	model_2	Female	sdb_pc1
1-(1-enyl-palmitoyl)-2-oleoyl-GPC (P-16:0/18:1)*	-0.00262255	0.0325396	1835	0.935763	0.97951	Continuous	model_3	Female	sdb_pc1
1-(1-enyl-palmitoyl)-2-oleoyl-GPC (P-16:0/18:1)*	-0.0461324	0.0226127	1874	0.0413391	0.432489	Continuous	model_1	Female	sdb_pc1
1-(1-enyl-palmitoyl)-2-oleoyl-GPE (P-16:0/18:1)*	0.0173543	0.0254309	1835	0.49498	0.895263	Continuous	model_3	Female	sdb_pc1
1-(1-enyl-palmitoyl)-2-oleoyl-GPE (P-16:0/18:1)*	0.0166076	0.0230479	1854	0.471175	0.854224	Continuous	model_2	Female	sdb_pc1
1-(1-enyl-palmitoyl)-2-oleoyl-GPE (P-16:0/18:1)*	0.0167921	0.0223964	1874	0.453395	0.866817	Continuous	model_1	Female	sdb_pc1
1-(1-enyl-palmitoyl)-2-palmitoleoyl-GPC (P-16:0/16:1)*	-0.0310555	0.0301598	1835	0.303151	0.748028	Continuous	model_3	Female	sdb_pc1
1-(1-enyl-palmitoyl)-2-palmitoleoyl-GPC (P-16:0/16:1)*	-0.060725	0.0249181	1874	0.0148105	0.269367	Continuous	model_1	Female	sdb_pc1
1-(1-enyl-palmitoyl)-2-palmitoleoyl-GPC (P-16:0/16:1)*	-0.0614538	0.0252479	1854	0.0149323	0.251396	Continuous	model_2	Female	sdb_pc1
1-(1-enyl-palmitoyl)-2-palmitoyl-GPC (P-16:0/16:0)*	-0.0363488	0.0234636	1854	0.121344	0.575013	Continuous	model_2	Female	sdb_pc1
1-(1-enyl-palmitoyl)-2-palmitoyl-GPC (P-16:0/16:0)*	-0.0389429	0.0237672	1874	0.101314	0.578083	Continuous	model_1	Female	sdb_pc1
1-(1-enyl-palmitoyl)-2-palmitoyl-GPC (P-16:0/16:0)*	-0.0170017	0.0272366	1835	0.532482	0.912673	Continuous	model_3	Female	sdb_pc1
1-(1-enyl-palmitoyl)-GPC (P-16:0)*	0.000932933	0.0257433	1854	0.971091	0.995305	Continuous	model_2	Female	sdb_pc1
1-(1-enyl-palmitoyl)-GPC (P-16:0)*	-0.00145194	0.0295932	1874	0.960869	0.995925	Continuous	model_1	Female	sdb_pc1
1-(1-enyl-palmitoyl)-GPC (P-16:0)*	0.011577	0.0266374	1835	0.663843	0.93543	Continuous	model_3	Female	sdb_pc1
1-(1-enyl-palmitoyl)-GPE (P-16:0)*	-0.0170225	0.0240541	1874	0.479145	0.867221	Continuous	model_1	Female	sdb_pc1
1-(1-enyl-palmitoyl)-GPE (P-16:0)*	-0.0172543	0.022138	1854	0.435746	0.843137	Continuous	model_2	Female	sdb_pc1
1-(1-enyl-palmitoyl)-GPE (P-16:0)*	-0.0168203	0.0227592	1835	0.459875	0.871294	Continuous	model_3	Female	sdb_pc1
1-(1-enyl-stearoyl)-2-arachidonoyl-GPE (P-18:0/20:4)*	0.0348676	0.0266327	1835	0.190466	0.631006	Continuous	model_3	Female	sdb_pc1
1-(1-enyl-stearoyl)-2-arachidonoyl-GPE (P-18:0/20:4)*	0.0412902	0.0248062	1874	0.0960107	0.57173	Continuous	model_1	Female	sdb_pc1
1-(1-enyl-stearoyl)-2-arachidonoyl-GPE (P-18:0/20:4)*	0.0363787	0.0245246	1854	0.137979	0.60745	Continuous	model_2	Female	sdb_pc1
1-(1-enyl-stearoyl)-2-linoleoyl-GPE (P-18:0/18:2)*	0.0190659	0.0233414	1874	0.414027	0.865079	Continuous	model_1	Female	sdb_pc1
1-(1-enyl-stearoyl)-2-linoleoyl-GPE (P-18:0/18:2)*	0.0125965	0.0249499	1835	0.613649	0.929559	Continuous	model_3	Female	sdb_pc1
1-(1-enyl-stearoyl)-2-linoleoyl-GPE (P-18:0/18:2)*	0.0186634	0.0236837	1854	0.430681	0.841129	Continuous	model_2	Female	sdb_pc1
1-(1-enyl-stearoyl)-2-oleoyl-GPE (P-18:0/18:1)	0.0317953	0.0233704	1854	0.173675	0.65212	Continuous	model_2	Female	sdb_pc1
1-(1-enyl-stearoyl)-2-oleoyl-GPE (P-18:0/18:1)	0.0273491	0.0245383	1835	0.265045	0.736975	Continuous	model_3	Female	sdb_pc1
1-(1-enyl-stearoyl)-2-oleoyl-GPE (P-18:0/18:1)	0.0336881	0.0231975	1874	0.146438	0.660218	Continuous	model_1	Female	sdb_pc1
1-(1-enyl-stearoyl)-GPE (P-18:0)*	-0.00447212	0.0229363	1854	0.845409	0.971298	Continuous	model_2	Female	sdb_pc1
1-(1-enyl-stearoyl)-GPE (P-18:0)*	-0.00518652	0.0239789	1835	0.828758	0.957335	Continuous	model_3	Female	sdb_pc1
1-(1-enyl-stearoyl)-GPE (P-18:0)*	-0.00272412	0.0255116	1874	0.914964	0.995925	Continuous	model_1	Female	sdb_pc1
1,2-dilinoleoyl-GPC (18:2/18:2)	-0.0167844	0.025346	1835	0.507835	0.901097	Continuous	model_3	Female	sdb_pc1
1,2-dilinoleoyl-GPC (18:2/18:2)	-0.0220095	0.0257592	1874	0.392865	0.858282	Continuous	model_1	Female	sdb_pc1
1,2-dilinoleoyl-GPC (18:2/18:2)	-0.0186616	0.0245109	1854	0.446443	0.852814	Continuous	model_2	Female	sdb_pc1
1,2-dilinoleoyl-GPE (18:2/18:2)*	-0.0711194	0.0525887	1835	0.176257	0.347436	Dichotomized	model_3	Female	sdb_pc1
1,2-dilinoleoyl-GPE (18:2/18:2)*	-0.0580955	0.0582688	1874	0.318752	0.55595	Dichotomized	model_1	Female	sdb_pc1
1,2-dilinoleoyl-GPE (18:2/18:2)*	-0.0603946	0.0555457	1854	0.276907	0.469152	Dichotomized	model_2	Female	sdb_pc1
1,2-dipalmitoyl-GPC (16:0/16:0)	-0.0155083	0.0249904	1854	0.534884	0.88972	Continuous	model_2	Female	sdb_pc1
1,2-dipalmitoyl-GPC (16:0/16:0)	-0.0141736	0.0254702	1874	0.577885	0.926526	Continuous	model_1	Female	sdb_pc1
1,2-dipalmitoyl-GPC (16:0/16:0)	-0.0407915	0.0267488	1835	0.127264	0.539554	Continuous	model_3	Female	sdb_pc1
1,5-anhydroglucitol (1,5-AG)	-0.028797	0.0315281	1835	0.361044	0.788514	Continuous	model_3	Female	sdb_pc1
1,5-anhydroglucitol (1,5-AG)	-0.0378936	0.0319325	1874	0.235354	0.760315	Continuous	model_1	Female	sdb_pc1
1,5-anhydroglucitol (1,5-AG)	-0.0384766	0.031553	1854	0.222681	0.694986	Continuous	model_2	Female	sdb_pc1
10-heptadecenoate (17:1n7)	-0.0198533	0.0282966	1835	0.48292	0.886623	Continuous	model_3	Female	sdb_pc1
10-heptadecenoate (17:1n7)	-0.0083077	0.0309374	1854	0.788289	0.971298	Continuous	model_2	Female	sdb_pc1
10-heptadecenoate (17:1n7)	-0.00154124	0.0341956	1874	0.96405	0.995925	Continuous	model_1	Female	sdb_pc1
10-nonadecenoate (19:1n9)	-0.0187799	0.0294419	1854	0.523562	0.884205	Continuous	model_2	Female	sdb_pc1
10-nonadecenoate (19:1n9)	-0.0322785	0.0264604	1835	0.22251	0.676943	Continuous	model_3	Female	sdb_pc1
10-nonadecenoate (19:1n9)	-0.0113239	0.0329109	1874	0.730787	0.986392	Continuous	model_1	Female	sdb_pc1
10-undecenoate (11:1n1)	0.0147846	0.0246334	1835	0.548382	0.917343	Continuous	model_3	Female	sdb_pc1
10-undecenoate (11:1n1)	0.00773052	0.0275707	1874	0.779179	0.993301	Continuous	model_1	Female	sdb_pc1
10-undecenoate (11:1n1)	0.00886807	0.0261804	1854	0.734813	0.971298	Continuous	model_2	Female	sdb_pc1
11beta-hydroxyandrosterone glucuronide	0.0127809	0.0239346	1854	0.593346	0.906317	Continuous	model_2	Female	sdb_pc1
11beta-hydroxyandrosterone glucuronide	0.0184831	0.0230255	1874	0.422135	0.865079	Continuous	model_1	Female	sdb_pc1
11beta-hydroxyandrosterone glucuronide	-0.0122147	0.0237771	1835	0.60745	0.929559	Continuous	model_3	Female	sdb_pc1
11beta-hydroxyetiocholanolone glucuronide*	-0.0445131	0.0282337	1835	0.114889	0.532005	Continuous	model_3	Female	sdb_pc1
11beta-hydroxyetiocholanolone glucuronide*	-0.0507325	0.0291051	1854	0.0813194	0.493017	Continuous	model_2	Female	sdb_pc1
11beta-hydroxyetiocholanolone glucuronide*	-0.0466052	0.0302083	1874	0.12288	0.600976	Continuous	model_1	Female	sdb_pc1
12-HETE	-0.0447256	0.0233936	1874	0.0558926	0.471442	Continuous	model_1	Female	sdb_pc1
12-HETE	-0.0397998	0.0236982	1854	0.0930651	0.501517	Continuous	model_2	Female	sdb_pc1
12-HETE	-0.0287598	0.0230918	1835	0.212965	0.662811	Continuous	model_3	Female	sdb_pc1
13-HODE + 9-HODE	-0.00443353	0.0221062	1854	0.841046	0.971298	Continuous	model_2	Female	sdb_pc1
13-HODE + 9-HODE	-0.00505932	0.0204493	1835	0.804593	0.955659	Continuous	model_3	Female	sdb_pc1
13-HODE + 9-HODE	-0.00027339	0.0219656	1874	0.99007	0.995925	Continuous	model_1	Female	sdb_pc1
16a-hydroxy DHEA 3-sulfate	0.00842791	0.030383	1854	0.781482	0.971298	Continuous	model_2	Female	sdb_pc1
16a-hydroxy DHEA 3-sulfate	-0.000598158	0.0280441	1835	0.982983	0.99189	Continuous	model_3	Female	sdb_pc1
16a-hydroxy DHEA 3-sulfate	0.0089505	0.0305497	1874	0.769536	0.993301	Continuous	model_1	Female	sdb_pc1
16-hydroxypalmitate	-0.0519816	0.0312928	1854	0.0966863	0.511559	Continuous	model_2	Female	sdb_pc1
16-hydroxypalmitate	-0.0624161	0.0289654	1835	0.0311736	0.367091	Continuous	model_3	Female	sdb_pc1
16-hydroxypalmitate	-0.0499833	0.0313806	1874	0.111203	0.599577	Continuous	model_1	Female	sdb_pc1
17alpha-hydroxypregnenolone 3-sulfate	-0.0113588	0.0581211	1854	0.845054	0.845054	Dichotomized	model_2	Female	sdb_pc1
17alpha-hydroxypregnenolone 3-sulfate	-0.0195146	0.0523742	1835	0.709446	0.810796	Dichotomized	model_3	Female	sdb_pc1
17alpha-hydroxypregnenolone 3-sulfate	0.00158628	0.0629718	1874	0.979903	0.984416	Dichotomized	model_1	Female	sdb_pc1
1-arachidonoyl-GPA (20:4)	0.0500347	0.025876	1835	0.053158	0.441971	Continuous	model_3	Female	sdb_pc1
1-arachidonoyl-GPA (20:4)	0.0628511	0.0273083	1874	0.0213612	0.303513	Continuous	model_1	Female	sdb_pc1
1-arachidonoyl-GPA (20:4)	0.0648634	0.0269773	1854	0.0162004	0.254828	Continuous	model_2	Female	sdb_pc1
1-arachidonoyl-GPC (20:4n6)*	0.0280404	0.027582	1835	0.309335	0.748304	Continuous	model_3	Female	sdb_pc1
1-arachidonoyl-GPC (20:4n6)*	0.0285667	0.0275205	1874	0.299263	0.814231	Continuous	model_1	Female	sdb_pc1
1-arachidonoyl-GPC (20:4n6)*	0.0293124	0.0260316	1854	0.260152	0.758389	Continuous	model_2	Female	sdb_pc1
1-arachidonoyl-GPE (20:4n6)*	0.0366142	0.0275919	1874	0.184512	0.688372	Continuous	model_1	Female	sdb_pc1
1-arachidonoyl-GPE (20:4n6)*	0.0101489	0.0302812	1835	0.737508	0.93543	Continuous	model_3	Female	sdb_pc1
1-arachidonoyl-GPE (20:4n6)*	0.0342449	0.0267078	1854	0.199771	0.673928	Continuous	model_2	Female	sdb_pc1
1-arachidonoyl-GPI (20:4)*	0.0706866	0.0296801	1874	0.0172369	0.278663	Continuous	model_1	Female	sdb_pc1
1-arachidonoyl-GPI (20:4)*	0.0591019	0.0312284	1835	0.0584149	0.453299	Continuous	model_3	Female	sdb_pc1
1-arachidonoyl-GPI (20:4)*	0.0691519	0.0281279	1854	0.0139528	0.251396	Continuous	model_2	Female	sdb_pc1
1-arachidonylglycerol (20:4)	0.0814953	0.0289857	1854	0.00493009	0.150635	Continuous	model_2	Female	sdb_pc1
1-arachidonylglycerol (20:4)	0.0731577	0.0275977	1835	0.00802861	0.245929	Continuous	model_3	Female	sdb_pc1
1-arachidonylglycerol (20:4)	0.0865478	0.0292188	1874	0.00305592	0.124456	Continuous	model_1	Female	sdb_pc1
1-carboxyethylisoleucine	-0.039237	0.0404187	1835	0.331666	0.760374	Continuous	model_3	Female	sdb_pc1
1-carboxyethylisoleucine	0.0401647	0.0376563	1854	0.286146	0.761484	Continuous	model_2	Female	sdb_pc1
1-carboxyethylisoleucine	0.0444783	0.0386203	1874	0.249452	0.760315	Continuous	model_1	Female	sdb_pc1
1-carboxyethylleucine	-0.0294949	0.049752	1835	0.553289	0.917343	Continuous	model_3	Female	sdb_pc1
1-carboxyethylleucine	0.0537915	0.0468263	1874	0.250661	0.760315	Continuous	model_1	Female	sdb_pc1
1-carboxyethylleucine	0.0484972	0.0448755	1854	0.279828	0.761484	Continuous	model_2	Female	sdb_pc1
1-carboxyethylphenylalanine	-0.0184507	0.0356191	1835	0.604459	0.929559	Continuous	model_3	Female	sdb_pc1
1-carboxyethylphenylalanine	0.045737	0.0340865	1854	0.179663	0.664859	Continuous	model_2	Female	sdb_pc1
1-carboxyethylphenylalanine	0.0490792	0.0345741	1874	0.155743	0.660218	Continuous	model_1	Female	sdb_pc1
1-carboxyethylvaline	-0.0176556	0.0403892	1835	0.662013	0.93543	Continuous	model_3	Female	sdb_pc1
1-carboxyethylvaline	0.0535918	0.0400382	1874	0.180729	0.683013	Continuous	model_1	Female	sdb_pc1
1-carboxyethylvaline	0.0503052	0.0381994	1854	0.187869	0.666706	Continuous	model_2	Female	sdb_pc1
1-dihomo-linolenylglycerol (20:3)	0.0318628	0.0344398	1835	0.354875	0.782846	Continuous	model_3	Female	sdb_pc1
1-dihomo-linolenylglycerol (20:3)	0.0578174	0.035256	1874	0.10102	0.578083	Continuous	model_1	Female	sdb_pc1
1-dihomo-linolenylglycerol (20:3)	0.0530338	0.0342505	1854	0.121523	0.575013	Continuous	model_2	Female	sdb_pc1
1-lignoceroyl-GPC (24:0)	-0.0117816	0.0235916	1854	0.617499	0.91834	Continuous	model_2	Female	sdb_pc1
1-lignoceroyl-GPC (24:0)	-0.0137437	0.0236296	1874	0.560817	0.913095	Continuous	model_1	Female	sdb_pc1
1-lignoceroyl-GPC (24:0)	-0.000398148	0.0254244	1835	0.987506	0.99434	Continuous	model_3	Female	sdb_pc1
1-linolenoylglycerol (18:3)	0.0787722	0.0285889	1854	0.00586315	0.155107	Continuous	model_2	Female	sdb_pc1
1-linolenoylglycerol (18:3)	0.0513783	0.0325781	1835	0.114777	0.532005	Continuous	model_3	Female	sdb_pc1
1-linolenoylglycerol (18:3)	0.0830215	0.0310518	1874	0.00750318	0.192297	Continuous	model_1	Female	sdb_pc1
1-linolenoyl-GPC (18:3)*	-0.0324011	0.0239616	1835	0.176309	0.603598	Continuous	model_3	Female	sdb_pc1
1-linolenoyl-GPC (18:3)*	-0.0154516	0.0230002	1854	0.501708	0.869031	Continuous	model_2	Female	sdb_pc1
1-linolenoyl-GPC (18:3)*	-0.0197113	0.0257347	1874	0.443712	0.866817	Continuous	model_1	Female	sdb_pc1
1-linoleoyl-2-arachidonoyl-GPC (18:2/20:4n6)*	-0.00915364	0.0288886	1835	0.751349	0.93543	Continuous	model_3	Female	sdb_pc1
1-linoleoyl-2-arachidonoyl-GPC (18:2/20:4n6)*	-0.0119066	0.0244186	1854	0.625831	0.919781	Continuous	model_2	Female	sdb_pc1
1-linoleoyl-2-arachidonoyl-GPC (18:2/20:4n6)*	-0.0135307	0.0248447	1874	0.586021	0.934422	Continuous	model_1	Female	sdb_pc1
1-linoleoyl-2-linolenoyl-GPC (18:2/18:3)*	-0.0230489	0.0254792	1835	0.365668	0.788514	Continuous	model_3	Female	sdb_pc1
1-linoleoyl-2-linolenoyl-GPC (18:2/18:3)*	-0.0330367	0.0256003	1854	0.196884	0.673928	Continuous	model_2	Female	sdb_pc1
1-linoleoyl-2-linolenoyl-GPC (18:2/18:3)*	-0.0375018	0.025542	1874	0.14204	0.650922	Continuous	model_1	Female	sdb_pc1
1-linoleoylglycerol (18:2)	0.0609217	0.0272272	1835	0.0252516	0.352127	Continuous	model_3	Female	sdb_pc1
1-linoleoylglycerol (18:2)	0.0798262	0.0266008	1854	0.00269185	0.119357	Continuous	model_2	Female	sdb_pc1
1-linoleoylglycerol (18:2)	0.0846272	0.0272167	1874	0.00187473	0.09919	Continuous	model_1	Female	sdb_pc1
1-linoleoyl-GPA (18:2)*	0.0384363	0.0241357	1854	0.11127	0.548808	Continuous	model_2	Female	sdb_pc1
1-linoleoyl-GPA (18:2)*	0.0248211	0.0232344	1835	0.28539	0.74669	Continuous	model_3	Female	sdb_pc1
1-linoleoyl-GPA (18:2)*	0.0416047	0.0242379	1874	0.0860676	0.561404	Continuous	model_1	Female	sdb_pc1
1-linoleoyl-GPC (18:2)	-0.0258472	0.0283789	1835	0.362407	0.788514	Continuous	model_3	Female	sdb_pc1
1-linoleoyl-GPC (18:2)	-0.0208198	0.0317541	1874	0.512045	0.888655	Continuous	model_1	Female	sdb_pc1
1-linoleoyl-GPC (18:2)	-0.0177006	0.0272505	1854	0.515983	0.882762	Continuous	model_2	Female	sdb_pc1
1-linoleoyl-GPE (18:2)*	-0.00636151	0.0237637	1854	0.788931	0.971298	Continuous	model_2	Female	sdb_pc1
1-linoleoyl-GPE (18:2)*	-0.00628886	0.0245475	1874	0.797803	0.993301	Continuous	model_1	Female	sdb_pc1
1-linoleoyl-GPE (18:2)*	-0.0406209	0.0260442	1835	0.118833	0.532005	Continuous	model_3	Female	sdb_pc1
1-linoleoyl-GPI (18:2)*	0.0520696	0.0215226	1854	0.0155503	0.251396	Continuous	model_2	Female	sdb_pc1
1-linoleoyl-GPI (18:2)*	0.0532441	0.0221829	1874	0.0163848	0.278663	Continuous	model_1	Female	sdb_pc1
1-linoleoyl-GPI (18:2)*	0.0320017	0.0235649	1835	0.174455	0.603197	Continuous	model_3	Female	sdb_pc1
1-methyl-4-imidazoleacetate	-0.00529756	0.0318803	1854	0.868023	0.971298	Continuous	model_2	Female	sdb_pc1
1-methyl-4-imidazoleacetate	-0.0104015	0.0303462	1835	0.731778	0.93543	Continuous	model_3	Female	sdb_pc1
1-methyl-4-imidazoleacetate	-0.00823387	0.0360655	1874	0.81941	0.993301	Continuous	model_1	Female	sdb_pc1
1-methyl-5-imidazoleacetate	-0.0680835	0.0274843	1835	0.0132427	0.265767	Continuous	model_3	Female	sdb_pc1
1-methyl-5-imidazoleacetate	-0.0723945	0.0292516	1854	0.0133276	0.251396	Continuous	model_2	Female	sdb_pc1
1-methyl-5-imidazoleacetate	-0.074364	0.0297988	1874	0.0125768	0.269367	Continuous	model_1	Female	sdb_pc1
1-methyl-5-imidazolelactate	-0.06182	0.029219	1835	0.0343662	0.369933	Continuous	model_3	Female	sdb_pc1
1-methyl-5-imidazolelactate	-0.0601253	0.0307868	1854	0.050825	0.385276	Continuous	model_2	Female	sdb_pc1
1-methyl-5-imidazolelactate	-0.0638225	0.031878	1874	0.0452755	0.432489	Continuous	model_1	Female	sdb_pc1
1-methylhistidine	-0.0151358	0.0289782	1835	0.60145	0.929559	Continuous	model_3	Female	sdb_pc1
1-methylhistidine	-0.000377446	0.0291753	1854	0.989678	0.998806	Continuous	model_2	Female	sdb_pc1
1-methylhistidine	-0.00310988	0.0289519	1874	0.91446	0.995925	Continuous	model_1	Female	sdb_pc1
1-methylnicotinamide	-0.0761302	0.024313	1874	0.0017406	0.09919	Continuous	model_1	Female	sdb_pc1
1-methylnicotinamide	-0.0529672	0.0243649	1835	0.0297115	0.361202	Continuous	model_3	Female	sdb_pc1
1-methylnicotinamide	-0.0702843	0.0251388	1854	0.00517646	0.150635	Continuous	model_2	Female	sdb_pc1
1-myristoylglycerol (14:0)	0.0314982	0.0308006	1835	0.306474	0.748028	Continuous	model_3	Female	sdb_pc1
1-myristoylglycerol (14:0)	0.0735892	0.0268142	1874	0.00606187	0.185685	Continuous	model_1	Female	sdb_pc1
1-myristoylglycerol (14:0)	0.0692111	0.0264816	1854	0.00896062	0.20058	Continuous	model_2	Female	sdb_pc1
1-oleoylglycerol (18:1)	0.0270983	0.0342604	1835	0.428972	0.850303	Continuous	model_3	Female	sdb_pc1
1-oleoylglycerol (18:1)	0.0610524	0.0296501	1854	0.039485	0.359067	Continuous	model_2	Female	sdb_pc1
1-oleoylglycerol (18:1)	0.0632868	0.0303973	1874	0.0373437	0.432489	Continuous	model_1	Female	sdb_pc1
1-oleoyl-GPC (18:1)	-0.0209081	0.0297907	1874	0.482783	0.867221	Continuous	model_1	Female	sdb_pc1
1-oleoyl-GPC (18:1)	-0.0170691	0.0270767	1854	0.528433	0.884205	Continuous	model_2	Female	sdb_pc1
1-oleoyl-GPC (18:1)	-0.0267854	0.0297869	1835	0.368527	0.791449	Continuous	model_3	Female	sdb_pc1
1-oleoyl-GPE (18:1)	0.023671	0.025222	1854	0.347984	0.787005	Continuous	model_2	Female	sdb_pc1
1-oleoyl-GPE (18:1)	0.0252071	0.0259225	1874	0.33085	0.82181	Continuous	model_1	Female	sdb_pc1
1-oleoyl-GPE (18:1)	-0.00445703	0.0288648	1835	0.877286	0.979151	Continuous	model_3	Female	sdb_pc1
1-oleoyl-GPI (18:1)	0.0423566	0.021559	1854	0.0494508	0.385276	Continuous	model_2	Female	sdb_pc1
1-oleoyl-GPI (18:1)	0.0286935	0.0229986	1835	0.21217	0.662811	Continuous	model_3	Female	sdb_pc1
1-oleoyl-GPI (18:1)	0.0417968	0.0217908	1874	0.0550986	0.471442	Continuous	model_1	Female	sdb_pc1
1-palmitoleoylglycerol (16:1)*	0.0596969	0.0343612	1835	0.0823278	0.483709	Continuous	model_3	Female	sdb_pc1
1-palmitoleoylglycerol (16:1)*	0.0914166	0.0280771	1854	0.00113029	0.0763504	Continuous	model_2	Female	sdb_pc1
1-palmitoleoylglycerol (16:1)*	0.0957657	0.0274264	1874	0.000479908	0.0473551	Continuous	model_1	Female	sdb_pc1
1-palmitoleoyl-GPC (16:1)*	-0.0323897	0.0265999	1854	0.223352	0.694986	Continuous	model_2	Female	sdb_pc1
1-palmitoleoyl-GPC (16:1)*	-0.0628715	0.028792	1835	0.0289883	0.361202	Continuous	model_3	Female	sdb_pc1
1-palmitoleoyl-GPC (16:1)*	-0.0354766	0.0295379	1874	0.22973	0.760315	Continuous	model_1	Female	sdb_pc1
1-palmitoyl-2-arachidonoyl-GPC (16:0/20:4n6)	0.0559758	0.0283212	1874	0.0481024	0.444375	Continuous	model_1	Female	sdb_pc1
1-palmitoyl-2-arachidonoyl-GPC (16:0/20:4n6)	0.0475613	0.0277064	1835	0.086049	0.483709	Continuous	model_3	Female	sdb_pc1
1-palmitoyl-2-arachidonoyl-GPC (16:0/20:4n6)	0.0546302	0.0273107	1854	0.0454652	0.380389	Continuous	model_2	Female	sdb_pc1
[truncated: 8,770 more rows]

## Sheet: suppl.7
Supplementary Data 7. Replication of single metabolite associations of SDB PCs and the common (batch 1 and batch 2) set of metabolites with FDR p<0.05 in sex-stratified analysis in Model 1
chemical_name	effect estimate	se	n	unadj p	FDR p	continuous or dichotomized	one-sided p	FDR one-sided p	trait	strata	super_pathway	sub_pathway	HMDB
tauro-beta-muricholate	-0.173075	0.0559674	1425	0.00198533	0.0317653	Dichotomized	0.666967	0.799825	SDB PC1	Male	Lipid	Primary Bile Acid Metabolism	HMDB0000932
1-palmitoleoylglycerol (16:1)*	0.0957657	0.0274264	1874	0.000479908	0.0473551	Continuous	0.500299	0.79853	SDB PC1	Female	Lipid	Monoacylglycerol	HMDB0011565
3-hydroxyoctanoylcarnitine (1)	-0.0873277	0.0253439	1874	0.000569563	0.0473551	Continuous	0.947199	0.947199	SDB PC1	Female	Lipid	Fatty Acid Metabolism (Acyl Carnitine, Hydroxy)	NA
3-hydroxyoctanoylcarnitine (2)	-0.0863707	0.024778	1874	0.0004907	0.0473551	Continuous	0.91103	0.938906	SDB PC1	Female	Lipid	Fatty Acid Metabolism (Acyl Carnitine, Hydroxy)	NA
5alpha-pregnan-3beta,20alpha-diol disulfate	-0.110362	0.025311	1874	1.29916e-05	0.00252038	Continuous	0.185084	0.79853	SDB PC1	Female	Lipid	Progestin Steroids	HMDB0094650
5alpha-pregnan-3beta,20alpha-diol monosulfate (2)	-0.109826	0.0248702	1874	1.00548e-05	0.00252038	Continuous	0.116852	0.742357	SDB PC1	Female	Lipid	Progestin Steroids
5alpha-pregnan-3beta,20beta-diol monosulfate (1)	-0.110708	0.0251984	1874	1.11568e-05	0.00252038	Continuous	0.292806	0.79853	SDB PC1	Female	Lipid	Progestin Steroids	HMDB0240580
5alpha-pregnan-diol disulfate	-0.231113	0.0637532	1874	0.000288829	0.00462126	Dichotomized	0.58952	0.79853	SDB PC1	Female	Lipid	Progestin Steroids	HMDB0240581,HMDB0240582
glucuronide of C10H18O2 (8)*	0.183837	0.0573143	1874	0.00133883	0.0107106	Dichotomized	0.00831629	0.0748466	SDB PC1	Female	Partially Characterized Molecules	Partially Characterized Molecules	NA
pregnanolone/allopregnanolone sulfate	-0.164448	0.0627727	1874	0.00879977	0.0469321	Dichotomized	0.00323781	0.0691556	SDB PC1	Female	Lipid	Progestin Steroids	HMDB0240591,HMDB0062782
pregnenediol sulfate (C21H34O5S)*	-0.125969	0.0341544	1874	0.000225827	0.0328578	Continuous	0.297824	0.79853	SDB PC1	Female	Lipid	Pregnenolone Steroids	HMDB0000774
allantoin	0.116587	0.028426	1874	4.10582e-05	0.0238959	Continuous	0.334105	0.79853	SDB PC2	Female	Nucleotide	Purine Metabolism, (Hypo)Xanthine/Inosine containing	HMDB0000462
Model 1 adjusted for demographic variables, including age, sex, field center, Hispanic/Latino background (Mexicans, Puerto Ricans, Cubans, Central Americans, Dominicans, and South Americans and other/multi) and body mass index (BMI). Metabolite with * indicates they were identified based on accurate mass data, retention time and mass spectrometry but not reference standards. Therefore, the verifi…
Beta coefficients wer calculated using survey-weighted generalized linear regressions for each pair of SDB PC as the response variable and metabolite concentration as the independent variable in the discovery dataset (batch 1).
unadj two-sided p was derived from the one degree-of-freedom Wald test.
FDR-corrected p was derived using the Benjamini-Hochberg method to control false discovery rate (FDR) for multiple testing among metabolites in all models for each SDB PC in the discovery dataset (batch 1).
One-sided p was computed based on the unadjusted two-sided p from the replication (batch 2) dataset, guided by the estimated direction of association in the discovery study. (Sofer et al., 2017) and reflected the requirement of the same direction of associations in the discovery and validation datasets for concluding replication.
FDR one-sided p was computed based on one-sided p using Benjamini-Hochberg method to control false discovery rate (FDR) for multiple testing among metabolites flagged as significant (i.e., FDR corrected p <.05 in batch 1) in all models and both sex strata for both SDB PCs in the replication dataset (batch 2).
continuous or dichotomized: metabolites with missing values in 25 - 75% of the individuals in both batches were dichotomized as “observed” and “not observed” – referred to as “dichotomized metabolites” henceforth. Metabolites with missing values in up to 25% of the individuals in both batches were treated as continuous format and imputed with the lowest non-missing value of that metabolite across…

## Sheet: suppl.8
Supplementary Data 8. Single metaboilte sex interaction associations of SDB PCs and metabolites with FDR p<0.05 in the sex-stratified single metabolite association analysis in model 1 batch 1
chemical name	n	continuous or dichotomized	Trait				Sex			Trait*Sex				trait	super_pathway	sub_pathway	hmdb
			beta	se	unadj p	FDR p	beta	se	unadj p	beta	se	unadj p	FDR p
1-palmitoleoylglycerol (16:1)*	3299	Continuous	0.0783531	0.027	0.00387079	0.00516105	0.539001	0.035	0	-0.0266576	0.036	0.464825	0.697238	sdb_pc1	Lipid	Monoacylglycerol	HMDB0011565
3-hydroxyoctanoylcarnitine (1)	3299	Continuous	-0.0682608	0.027	0.0119762	0.0130649	0.558028	0.037	0	0.0694228	0.04	0.0861459	0.20675	sdb_pc1	Lipid	Fatty Acid Metabolism (Acyl Carnitine, Hydroxy)
3-hydroxyoctanoylcarnitine (2)	3299	Continuous	-0.0718383	0.026	0.00575117	0.0069014	0.562141	0.037	0	0.0679513	0.038	0.0756374	0.20675	sdb_pc1	Lipid	Fatty Acid Metabolism (Acyl Carnitine, Hydroxy)
5alpha-pregnan-3beta,20alpha-diol disulfate	3299	Continuous	-0.0982294	0.022	6.7299e-06	3.82949e-05	0.508829	0.036	0	0.0259254	0.044	0.554753	0.739671	sdb_pc1	Lipid	Progestin Steroids	HMDB0094650
5alpha-pregnan-3beta,20alpha-diol monosulfate (2)	3299	Continuous	-0.100319	0.022	3.17575e-06	3.8109e-05	0.501043	0.037	0	-0.0169489	0.043	0.695062	0.77798	sdb_pc1	Lipid	Progestin Steroids
5alpha-pregnan-3beta,20beta-diol monosulfate (1)	3299	Continuous	-0.0999483	0.023	9.57373e-06	3.82949e-05	0.504355	0.036	0	0.0161162	0.045	0.719434	0.77798	sdb_pc1	Lipid	Progestin Steroids	HMDB0240580
5alpha-pregnan-diol disulfate	3299	Dichotomized	-0.220328	0.055	5.48277e-05	0.000131586	0.422265	0.06	0	0.175681	0.074	0.017042	0.102252	sdb_pc1	Lipid	Progestin Steroids	HMDB0240581,HMDB0240582
glucuronide of C10H18O2 (8)*	3299	Dichotomized	0.17549	0.058	0.00263467	0.00395201	0.573407	0.044	0	-0.109375	0.086	0.205987	0.411974	sdb_pc1	Partially Characterized Molecules	Partially Characterized Molecules
pregnanolone/allopregnanolone sulfate	3299	Dichotomized	-0.172082	0.056	0.00201958	0.00346214	0.494939	0.058	0	0.0696884	0.075	0.350028	0.600048	sdb_pc1	Lipid	Progestin Steroids	HMDB0240591,HMDB0062782
pregnenediol sulfate (C21H34O5S)*	3299	Continuous	-0.117127	0.027	1.60559e-05	4.81678e-05	0.628329	0.044	0	0.0100972	0.036	0.77798	0.77798	sdb_pc1	Lipid	Pregnenolone Steroids	HMDB0000774
tauro-beta-muricholate	3299	Dichotomized	0.0745206	0.056	0.186974	0.186974	0.678793	0.055	0	-0.264862	0.081	0.00112601	0.0135121	sdb_pc1	Lipid	Primary Bile Acid Metabolism	HMDB0000932
allantoin	3299	Continuous	0.102543	0.029	0.000441984	0.000883968	-0.164376	0.045	0.000221421	-0.0759954	0.041	0.0641158	0.20675	sdb_pc2	Nucleotide	Purine Metabolism, (Hypo)Xanthine/Inosine containing	HMDB0000462
Model 1 adjusted for demographic variables, including age, sex, field center, Hispanic/Latino background (Mexicans, Puerto Ricans, Cubans, Central Americans, Dominicans, and South Americans and other/multi) and body mass index (BMI). Metabolite with * indicates they were identified based on accurate mass data, retention time and mass spectrometry but not reference standards. Therefore, the verifi…
Beta coefficients wer calculated using survey-weighted generalized linear regressions for each pair of SDB PC as the response variable and metabolite concentration as the independent variable in the discovery dataset (batch 1).
unadj two-sided p was derived from the one degree-of-freedom Wald test.
FDR-corrected p was derived using the Benjamini-Hochberg method to control false discovery rate (FDR) for multiple testing among candidate metabolites (metabolites with FDR-corrected p<0.05 in the single metabolite analysis in discovery dataset in model 1) for both SDB PCs in the discovery dataset (batch 1). FDR-corrected p in bold indicates values below 0.05.
continuous or dichotomized: metabolites with missing values in 25 - 75% of the individuals in both batches were dichotomized as “observed” and “not observed” – referred to as “dichotomized metabolites” henceforth. Metabolites with missing values in up to 25% of the individuals in both batches were treated as continuous format and imputed with the lowest non-missing value of that metabolite across…

## Sheet: suppl.9
Supplementary Data 9. Single metaboilte associations of SDB PCs and previously-reported OSA metabolites
Biochemical	Replicated in MESA in prior manuscript	Included in the SDB SMA in current manuscript	SDB PC1			SDB PC2			Sub-Pathway	Super-Pathway	HMDB
			p value (batch 1)	FDR-p in batch 1	p value (batch 2)	P-value (batch 1)	FDR-p in batch 1	P-value (batch 2)
glutamate	Yes	Yes	0.0894197	0.460959	0.000304764	0.0111601	0.151051	0.120256	Glutamate Metabolism	Amino Acid	HMDB00148
phenylalanine	Yes	Yes	0.0737554	0.442533	0.00758665	0.154446	0.536266	0.570205	Phenylalanine Metabolism	Amino Acid	HMDB00159
linoleoyl-linoleoyl-glycerol (18:2/18:2) [1]*	Yes	Yes	0.000370273	0.0215499	0.108467	0.124517	0.485462	0.876955	Diacylglycerol	Lipid	HMDB07248
oleoyl-linoleoyl-glycerol (18:1/18:2) [1]	Yes	Yes	0.00471879	0.119406	0.263384	0.363075	0.746678	0.0878704	Diacylglycerol	Lipid	HMDB07219
1-palmitoleoylglycerol (16:1)*	No	Yes	0.000938528	0.0455186	0.967474	0.583234	0.859347	0.242605	Monoacylglycerol	Lipid	HMDB11565
1-stearoyl-2-linoleoyl-GPE (18:0/18:2)*	No	Yes	0.0524307	0.38807	0.00180046	0.0269756	0.215861	0.000206251	Phosphatidylethanolamine (PE)	Lipid	HMDB08994
1-stearoyl-2-oleoyl-GPE (18:0/18:1)	No	Yes	0.0122789	0.179572	1.87602e-05	0.0241384	0.206597	0.000333065	Phosphatidylethanolamine (PE)	Lipid	HMDB08993
Association analysis used model 1, and results are reported separately for batch 1 and 2
p value was derived from two-sided, one degree-of-freedom Wald test.
FDR-corrected p was derived using the Benjamini-Hochberg method to control false discovery rate (FDR) for multiple testing among the entire set of metabolites in all models for each SDB PC.
FDR-corrected p in batch 1 was the criterion of discovery of associations in the current manuscript.
p and FDR-corrected p in bold indicate values below 0.05.

## Sheet: suppl.10
Supplementary Data 10. LASSO generated coefficients for all metabolites in sex-combined and sex-stratified study samples
chemical_name	sdbpc1_both_coeff	sdbpc2_both_coeff	sdbpc1_female_coeff	sdbpc2_female_coeff	sdbpc1_male_coeff	sdbpc2_male_coeff
carnitine	0	0	-0.011142	0	0	0
phenylacetate	-0.00576462	0	0	0	0	0
xanthurenate	0	-0.0161701	0	0	0	0
3-methyl-2-oxovalerate	0	0	0	0	0	0
methionine sulfoxide	0	0	0	0	0	0
3-methylhistidine	0	0	0	0	0	0
5-hydroxylysine	0.0155211	0.00245318	0.0333228	0	0	0
4-guanidinobutanoate	0	0	0	0	0	0
glucuronate	0	0.0122844	0	0	0.0184079	0.0186607
glycerol 3-phosphate	0	0	0	0	0	0
imidazole lactate	-0.0166732	0	-0.0158192	0	0	0
kynurenine	-0.0084275	0	0	0	-0.0144872	0
glycerophosphorylcholine (GPC)	0	0	0	0	0	0
N-acetylglutamate	0	0	0	0	0	0
indolelactate	0	0	0	0	-0.0186621	0
3-indoxyl sulfate	0	0	0	0	0	0
glycylvaline	0	0.00307358	0	0	0	0
gamma-glutamylphenylalanine	0	0	0	0	0	0
4-methyl-2-oxopentanoate	0	0	0	0	0	0
1,5-anhydroglucitol (1,5-AG)	-0.0182341	0	-0.0355436	0	0	0
1-stearoyl-2-arachidonoyl-GPI (18:0/20:4)	0.00555901	0.00413104	0	0	0.0194845	0
sphingosine 1-phosphate	0.00588351	0	0	0	0	0
1-stearoyl-GPI (18:0)	0	0	0.0105733	0	0	0
1,2-dipalmitoyl-GPC (16:0/16:0)	-0.0196373	0	-0.0353664	0	0	0
docosahexaenoate (DHA; 22:6n3)	0	0	0	0	0	0
alpha-hydroxyisocaproate	0	0	0	0	-0.0130717	0
2-hydroxyoctanoate	0	0	0	0	0	0
3-hydroxyoctanoate	0	0	0	0	0	0
phenyllactate (PLA)	0	0	0	0	0	0
palmitoylcarnitine (C16)	0	0	0	0	0	0
hexanoylcarnitine (C6)	0	0	0	0	0	0
dehydroepiandrosterone sulfate (DHEA-S)	0	0	0	0	0	0
acetylcarnitine (C2)	0	0	0	0	0	0
cysteine s-sulfate	0	0	0	0	0	0
1-palmitoylglycerol (16:0)	0.0071638	0	0	0	0.000566107	0
oxalate (ethanedioate)	-0.00086975	0	0	0	0	0
1-oleoylglycerol (18:1)	0	0	0	0	0	0
3-methyl-2-oxobutyrate	0	0	0	0	0	0
homoarginine	0	0	0	0	0.0202788	0
homocitrulline	0	0	0	0	0	0
2-linoleoylglycerol (18:2)	0.00655415	0	0	0	0	0
3-hydroxydecanoate	0	0	0	0	0	0
N-acetylglycine	-0.00239715	0	0	0	0	0
threonate	0	0	0	0	0	0
indoleacetate	0	0	0	0	0	0
1-linoleoylglycerol (18:2)	0	0	0.0234376	0	0	0
1-methylhistidine	0	0	0	0	0	0
butyrylcarnitine (C4)	0	0.0255943	-0.00174057	0	0	0
isobutyrylcarnitine (C4)	0	0	0	0	0	0
androsterone sulfate	0	0	0	0	0	0
indolepropionate	-0.000962218	0	0	0	-0.00690441	0
trigonelline (N'-methylnicotinate)	0	0	0	0	0	0
dodecanedioate (C12-DC)	0	0	0	0	0	0
3-hydroxylaurate	0	0	0	0	0	0
pyridoxate	0	0	0	0	0	0
threonylphenylalanine	0	0	0	0	0	0
gamma-glutamylvaline	0	0.00815958	0	0	0	0
3-hydroxysebacate	0	0	0	0	0	0
propionylglycine	-0.0179657	0	-0.0313283	0	0	0
propionylcarnitine (C3)	0	0	0	0	0	0
pro-hydroxy-pro	0	0	0	0	0	0
3-hydroxy-2-ethylpropionate	0	0	0	0	0	0
3-carboxy-4-methyl-5-propyl-2-furanpropanoate (CMPF)	0.00642536	-0.0225146	0.00607129	0	0	-0.0155005
docosapentaenoate (n3 DPA; 22:5n3)	0	0	0	0	0	0
docosadienoate (22:2n6)	0	0	0	0	0	0
adrenate (22:4n6)	0	0	0	0	0	0
10-undecenoate (11:1n1)	0.0268296	0	0.0150598	0	0	0
1-methyl-4-imidazoleacetate	0	0	0	0	0	0
stearidonate (18:4n3)	0	0	0	0	0	0
5-dodecenoate (12:1n7)	0	0	0	0	0	0
octanoylcarnitine (C8)	0	0	-0.00149905	0	0	0
decanoylcarnitine (C10)	0	0	-0.00858971	0	0	0
N-acetylglutamine	0	0	0	0	0	0
N-acetylphenylalanine	0	0	0	0	0	0
N-acetylasparagine	0	0	0	0	0	0
gamma-glutamyl-epsilon-lysine	0.0137436	0	0.00330486	0	0	0
1-palmitoyl-GPC (16:0)	0	0	0	0	0	0
N-acetylarginine	0	0	0	0	0	0
1-stearoyl-GPC (18:0)	0	0	0	0	0	0
1-oleoyl-GPC (18:1)	0	0	0	0	-0.00188124	0
N-acetylthreonine	-0.000274777	0	0	0	0	0
10-nonadecenoate (19:1n9)	0	0	0	0	0	0
10-heptadecenoate (17:1n7)	0	0	0	0	0	0
epiandrosterone sulfate	0	0	0	0	0	0
gamma-glutamylglycine	0	0	0	0	0	0
gamma-glutamyltryptophan	0	0	0	0	0	0
alpha-hydroxyisovalerate	0	0	0	0	0	0
gamma-glutamylmethionine	0	0	0	0	0	0
gamma-glutamylthreonine	0	0	0	0	0	0
erythronate*	0	0	0	0	0	0
N-acetylproline	-0.00123062	0	0	0	0	0
eicosenoate (20:1)	0	0	0	0	0	0
linolenate [alpha or gamma; (18:3n3 or 6)]	0	0	0	0	0	0
aconitate [cis or trans]	0	0	0	0	0	0
laurylcarnitine (C12)	0	0	0	0	0	0
isovalerylcarnitine (C5)	0	0.00907572	0	0.0136549	0	0
1-linoleoyl-GPC (18:2)	0	0	0	0	0	0
N1-methylinosine	0	0	0	0.00697967	0	0
N2,N2-dimethylguanosine	0	0	0	0	0	0
N6-carbamoylthreonyladenosine	0	0	0	0	0	0
orotidine	0	0	0	0	0	0
phenylacetylglutamine	0	0	0	0	-0.00523128	0
5,6-dihydrouridine	0	0	0	0	0	0
3-(3-amino-3-carboxypropyl)uridine*	0	0	0	0	0	0
1-pentadecanoylglycerol (15:0)	0	0	0	0	0	0.0019957
1-arachidonylglycerol (20:4)	0	0	0.0152093	0	0	0
1-linolenoylglycerol (18:3)	0	0	0	0	0	0
1-palmitoyl-GPA (16:0)	0	0	0	0	0	-0.00140276
5-methyluridine (ribothymidine)	0	0	0	0	0	0
7-methylguanine	0	0	0	0	0	0
1-stearoyl-GPE (18:0)	0	0	0	0	0	0
N1-Methyl-2-pyridone-5-carboxamide	0	0	0	0	0	0
gamma-glutamylisoleucine*	0	0	0	0	0	0
oleoylcarnitine (C18:1)	0	0	0	0	0	0
phenol sulfate	0	0	0	0	0	0
1-palmitoleoyl-GPC (16:1)*	-0.0111598	0	0	0	0	0
glutamine_degradant*	0	0	0	0	0	0
2-hydroxy-3-methylvalerate	0.00773362	0	0.00702819	0	0	0
1-arachidonoyl-GPC (20:4n6)*	0	0	0	0	0	0
2-palmitoyl-GPC (16:0)*	0	0	0	0	0	0
1-palmitoyl-GPE (16:0)	0	0	0	0	0	0
1-oleoyl-GPE (18:1)	0	0	0	0	0	0
1-linoleoyl-GPE (18:2)*	0	0	0	0	0	0
1-arachidonoyl-GPE (20:4n6)*	0	0	0	0	0	0
N-acetylcitrulline	0	0	0	0	0	0
2-hydroxypalmitate	0.00655535	0	0	0	0.00868964	0
docosapentaenoate (n6 DPA; 22:5n6)	0	0	0	0	0	0
gulonate*	0	0	0	0.00295258	0	0
isobutyrylglycine	0	0	0	0	0	0
glutarylcarnitine (C5-DC)	-0.00581273	0	0	0	0	0
tiglylcarnitine (C5:1-DC)	0	0	0	0	0	0
cholesterol sulfate	0	0	0	0	0	0
7-alpha-hydroxy-3-oxo-4-cholestenoate (7-Hoca)	0	0.00986026	0	0	0	0
tetradecanedioate (C14-DC)	0	0	0	0	0	0
hexadecanedioate (C16-DC)	0	0	0	0	0	0
octadecanedioate (C18-DC)	-0.00858271	0	-0.00210285	0	0	0
1-myristoylglycerol (14:0)	0.00246343	0	0.00253663	0	0	0
glycerophosphoethanolamine	0	0	0	0	0	0
1-arachidonoyl-GPI (20:4)*	0.00988552	0	0	0	0	0
1-palmitoyl-GPI (16:0)	0	0	0	0	0	0
glycolithocholate sulfate*	0	0	0	0	0	0
taurolithocholate 3-sulfate	0	0	0	0	-0.0304202	0
deoxycarnitine	-0.0102637	0	0	0	-0.0224229	0
1-ribosyl-imidazoleacetate*	0	0	0	0	0	0
3,4-dihydroxybutyrate	0	0	0	0	0	0
hexanoylglutamine	0	0	0	0	0	0
N6-acetyllysine	0	0	0	0.00582857	0	0
dihomo-linolenate (20:3n3 or n6)	0	0	0.000557292	0	0	0
mannitol/sorbitol	0	0	0	0	0	0
tryptophan betaine	-0.000948105	0	-0.015547	0	0	0
1-oleoyl-GPI (18:1)	0	0	0	0	0	0
1-linoleoyl-GPI (18:2)*	0	0	0	0	0	0
dimethylarginine (SDMA + ADMA)	0	0	0	0	0	0
N-acetylserine	0	0	0	0	0	0
1-stearoyl-2-oleoyl-GPE (18:0/18:1)	0	0	0	0	0	0
1-stearoyl-2-arachidonoyl-GPC (18:0/20:4)	0.00246032	0	0	0	0	0
1-palmitoyl-2-linoleoyl-GPE (16:0/18:2)	-0.00425105	0	-0.0152916	0	0	0
glycosyl-N-stearoyl-sphingosine (d18:1/18:0)	0	0	0	0	-0.00211728	0
succinylcarnitine (C4-DC)	0.0282848	0	0.0220919	0	0	0
bilirubin (E,E)*	0	0	0	0	0	0
bilirubin (E,Z or Z,E)*	-0.0186911	0	0	0	-0.00885701	-0.00506282
N-methylproline	0	0	0	0	0	0
beta-cryptoxanthin	0.0111572	0	0	0	0	0
5alpha-androstan-3beta,17beta-diol disulfate	0	0	0.00158031	0	0	0
5alpha-pregnan-3beta,20alpha-diol disulfate	-0.0051405	0	-0.0279496	0	0	0
glycocholenate sulfate*	0	0	0	0	0	0
taurocholenate sulfate*	0.0010013	0	0.0202769	0	0	0
androstenediol (3beta,17beta) disulfate (1)	0	0	0	0	0	0
pregnenediol disulfate (C21H34O8S2)*	0	0	0	0	0	0
androstenediol (3beta,17beta) disulfate (2)	0	0	0	0	-0.0171511	0
21-hydroxypregnenolone disulfate	0	0	0	0	0	0
5alpha-pregnan-3beta,20beta-diol monosulfate (1)	-0.00318436	0	-0.00904429	0	0	0
5alpha-pregnan-3beta,20alpha-diol monosulfate (2)	-0.0253073	0	0	0	0	0
5alpha-androstan-3alpha,17beta-diol monosulfate (1)	0	0	0	0	0	0
5alpha-androstan-3beta,17alpha-diol disulfate	0	0	0	0	0	0
5alpha-androstan-3beta,17beta-diol monosulfate (2)	0	0	0	0	0	0
androstenediol (3alpha, 17alpha) monosulfate (2)	0	0	0	0	0	0
androstenediol (3alpha, 17alpha) monosulfate (3)	0	0	0	0	0	0
androstenediol (3beta,17beta) monosulfate (1)	0	0	0	0	0	0
androstenediol (3beta,17beta) monosulfate (2)	0	0	0	0	0	0
pregnenediol sulfate (C21H34O5S)*	-0.0334764	0	-0.00287241	0	-0.0413158	0
2-hydroxyglutarate	0.00688146	0	0.0274944	0	0	0
gamma-CEHC	0	0	0	0	0	0
N-acetyl-beta-alanine	0	-0.0049319	0	0	0	0
5-methylthioribose**	0	0	0	0	0	0
sphingomyelin (d18:1/18:1, d18:2/18:0)	0	0	0	0	0	0
palmitoyl sphingomyelin (d18:1/16:0)	0	0	0	0	0	0
cysteine sulfinic acid	-0.0105481	0.00466973	-0.0231044	0	0	0
16a-hydroxy DHEA 3-sulfate	0	0	0	0	0	0
pregnenolone sulfate	0	0	0	0	0	-0.0264815
andro steroid monosulfate C19H28O6S (1)*	0	0.00824427	0	0	0	0
12-HETE	-0.00126963	0	-0.0187476	0	0	0
indole-3-carboxylate	0	0.015981	-0.00366728	0	0	0
13-HODE + 9-HODE	0	0	0	0	-0.00122455	0
tridecenedioate (C13:1-DC)*	0	0	0	0	0	0
cis-4-decenoylcarnitine (C10:1)	0	0	0	0	0	0
2S,3R-dihydroxybutyrate	0	0	0	0	0	0
(16 or 17)-methylstearate (a19:0 or i19:0)	0	0	0	0	0	0
2R,3R-dihydroxybutyrate	0	0	0	0	0	0
alpha-ketoglutaramate*	0	0	0	0	0	0
3-methylglutaconate	0	0	0	0	0	0
5-(galactosylhydroxy)-L-lysine	0	0	0	0	0	0
cysteinylglycine disulfide*	0	-0.0116338	0	0	0	0
isoursodeoxycholate	0	0	0	0	0	0
hydantoin-5-propionate	-0.00316892	0	0	0	0	0
S-methylcysteine	0	0	0	0	0	0
androsterone glucuronide	0	0	0	0	0	0
nicotinamide N-oxide	0	0	0	0	0.0225595	0
argininate*	0	-0.0141301	0	0	0	0
2-oxoarginine*	0	0	0	0	0	0
cis-4-decenoate (10:1n6)*	0	0	0	0	0	0
1-lignoceroyl-GPC (24:0)	0	0	0	0	0	0
1-(1-enyl-palmitoyl)-GPC (P-16:0)*	0	0	0	0	0	0
1-methyl-5-imidazoleacetate	-0.00737764	0	-0.0184053	0	0	0
glycoursodeoxycholate	0	0	0	0	0	0
S-methylcysteine sulfoxide	0	-0.0194151	0	0	0	0
(14 or 15)-methylpalmitate (a17:0 or i17:0)	0	0	0	0	0	0
eicosanedioate (C20-DC)	0	0	0	0	0	0
docosadioate (C22-DC)	0	0	0	0	0	0
16-hydroxypalmitate	0	0	0	0	0	0
oleoyl-linoleoyl-glycerol (18:1/18:2) [1]	0	0	0	0	0	0
oleoyl-linoleoyl-glycerol (18:1/18:2) [2]	0	0	0	0	0	0
1-(1-enyl-palmitoyl)-GPE (P-16:0)*	0	0	0	0	0	0
1-(1-enyl-stearoyl)-GPE (P-18:0)*	0	0	0	0	0	0
linoleoylcarnitine (C18:2)*	0	0	0	0	0	0
leucylglycine	-0.0138346	0.0111528	-0.0114574	0	0	0
2-O-methylascorbic acid	0	0	0	0	0	0
beta-citrylglutamate	0	0	0	0	0	0
trimethylamine N-oxide	0	0	0	0	0	0.00599827
N6-methyllysine	0	0	0	0	0	0
imidazole propionate	0.0205153	0.00648737	0.0164167	0	0	0
2-stearoyl-GPE (18:0)*	0	0	0	0	0	0
(R)-3-hydroxybutyrylcarnitine	0	0	0	0	0	0
N-acetylcarnosine	0	0	0	0	0	0
2-hydroxydecanoate	0	-0.0136433	0	0	0	0
3b-hydroxy-5-cholenoic acid	-0.00927904	0	-0.0128161	0	0	0
2-aminooctanoate	0	0	0	0	0	0
gamma-CEHC glucuronide*	0	0	0	0	0	0
N-acetyl-1-methylhistidine*	0	0	0	0	0	0
sphingomyelin (d18:1/14:0, d16:1/16:0)*	0	0	0	0	0	0
sphingomyelin (d18:2/16:0, d18:1/16:1)*	0	0	0	0	0	0
1-arachidonoyl-GPA (20:4)	0.0105585	0	0	0	0.0274719	0
6-oxopiperidine-2-carboxylate	-0.0168372	0	0	0	-0.00287031	0
N-delta-acetylornithine	0	0	0	0	0	0
acisoga	0.00282929	0	0	0	0.00724698	0
2-aminoheptanoate	0	0	0	0	0.00408539	0
N2,N5-diacetylornithine	0	0	0	0	0	0
methionine sulfone	0	0	0	0	0	0
1-linolenoyl-GPC (18:3)*	-0.00419605	0	0	0	-0.0283558	0
1-(1-enyl-oleoyl)-GPE (P-18:1)*	0	0	0	0	0	0
fructosyllysine	0	0	0	0	0	0
etiocholanolone glucuronide	0	0	0	0	0	0
3-methylglutarylcarnitine (2)	0	0.0147415	0	0	0	0
sphingomyelin (d18:2/14:0, d18:1/14:1)*	0	0	0	0	0	0
sphingomyelin (d18:1/24:1, d18:2/24:0)*	0	0	0	0	0	0
myristoleoylcarnitine (C14:1)*	0	0	0	0	0	0
tyramine O-sulfate	0	0.000394993	0	0	0	0.00289554
phenylacetylcarnitine	0	0	0	0	-0.00193796	0
1-dihomo-linolenylglycerol (20:3)	0.0313555	0	0	0	0.0289949	0
vanillactate	0	0	0	0	0	0
p-cresol glucuronide*	0	0.016734	-0.00713086	0	0	0
sphingomyelin (d18:1/20:0, d16:1/22:0)*	0	0	0.016097	0	0	0
sphingomyelin (d18:1/20:1, d18:2/20:0)*	0	0	0	0	-0.013043	0
sphingomyelin (d18:1/20:2, d18:2/20:1, d16:1/22:2)*	0	0	0	0	0	0
behenoyl sphingomyelin (d18:1/22:0)*	0	0.000613343	0	0	0	0
sphingomyelin (d18:1/22:1, d18:2/22:0, d16:1/24:1)*	0	0	0	0	-0.0144082	0
sphingomyelin (d18:1/22:2, d18:2/22:1, d16:1/24:2)*	0	0	0	0	0	0
lignoceroyl sphingomyelin (d18:1/24:0)	0	0	0	0	0	0
sphingomyelin (d17:1/16:0, d18:1/15:0, d16:1/17:0)*	0	-0.0200309	0	0	0	0
dopamine 3-O-sulfate	0.0115302	0	0.00339389	0	0	0.00135575
3-hydroxyhexanoate	0	0	0	0	0	0
3beta-hydroxy-5-cholestenoate	0.00082811	0	0	0	0	0
C-glycosyltryptophan	0	0	0	0	0	0
arabitol/xylitol	0	0	0	0	0	0
N-acetylglucosamine/N-acetylgalactosamine	0	0	0	0	0.0087145	0
adipoylcarnitine (C6-DC)	0	0	0	0	0	0
glycochenodeoxycholate 3-sulfate	0	0	0	0	0	0
glycodeoxycholate 3-sulfate	0	0	0	0	0	0
1,2-dilinoleoyl-GPC (18:2/18:2)	0	0	0	0	0	0
1-stearoyl-2-oleoyl-GPC (18:0/18:1)	0	0	0	0	0	0
1-palmitoyl-2-arachidonoyl-GPC (16:0/20:4n6)	0	0	0	0	0	0
1-(1-enyl-stearoyl)-2-oleoyl-GPE (P-18:0/18:1)	0	0	0	0	0	0
sphingomyelin (d18:1/17:0, d17:1/18:0, d19:1/16:0)	0	0	0	0	0	0
1-palmitoyl-2-stearoyl-GPC (16:0/18:0)	0	0	0	0	0	0
2-hydroxybutyrate/2-hydroxyisobutyrate	0.00564259	0	0	0	0	0
2-methylcitrate/homocitrate	0	0	0	0	0.00555573	0
oleate/vaccenate (18:1)	0	0	0	0	0	0
1-palmitoleoylglycerol (16:1)*	0	0	0	0	0	0
palmitoyl dihydrosphingomyelin (d18:0/16:0)*	0	0	0	0	0	0
tricosanoyl sphingomyelin (d18:1/23:0)*	0	0	0	0	0	0
sphingomyelin (d18:2/23:0, d18:1/23:1, d17:1/24:1)*	-0.0135698	-0.0118987	0	0	-0.0131273	0
sphingomyelin (d18:2/24:1, d18:1/24:2)*	0	0	0	0	-0.000117845	0
1-stearoyl-2-linoleoyl-GPE (18:0/18:2)*	0	0	0	0	0	0
1-stearoyl-2-arachidonoyl-GPE (18:0/20:4)	0	0	0	0	0	0
1-stearoyl-2-linoleoyl-GPC (18:0/18:2)*	0	0	0	0	0	0
1-palmitoyl-2-palmitoleoyl-GPC (16:0/16:1)*	0	0	0	0	0	0
1-palmitoyl-2-arachidonoyl-GPE (16:0/20:4)*	0	0	0	0	0	0
1-palmitoyl-2-arachidonoyl-GPI (16:0/20:4)*	0	0	0	0	0	0
1-stearoyl-2-linoleoyl-GPI (18:0/18:2)	0	0	0	0	0	0
gamma-tocopherol/beta-tocopherol	0	0	0	0	0	0
1-(1-enyl-stearoyl)-2-arachidonoyl-GPE (P-18:0/20:4)*	0.0033044	-0.00076336	0.0230154	0	0	0
1-(1-enyl-palmitoyl)-2-arachidonoyl-GPE (P-16:0/20:4)*	0	0	0	0	0	0
1-(1-enyl-palmitoyl)-2-oleoyl-GPE (P-16:0/18:1)*	0	0	0	0	0	0
1-(1-enyl-palmitoyl)-2-oleoyl-GPC (P-16:0/18:1)*	0	0	0	0	0	-0.0169988
1-(1-enyl-palmitoyl)-2-linoleoyl-GPC (P-16:0/18:2)*	0	0	0	0	0	0
1-(1-enyl-palmitoyl)-2-arachidonoyl-GPC (P-16:0/20:4)*	0.0221749	0	0	0	0.00392955	0
sphingomyelin (d18:1/21:0, d17:1/22:0, d16:1/23:0)*	0	0	0	0	0	0
behenoyl dihydrosphingomyelin (d18:0/22:0)*	0.000616715	0.0183569	0	0	0.0210553	0
sphingomyelin (d18:0/18:0, d19:0/17:0)*	0	0	0	0	0	0
lactosyl-N-palmitoyl-sphingosine (d18:1/16:0)	-0.0416138	-0.0144985	-0.05123	0	0	-0.0118877
myristoyl dihydrosphingomyelin (d18:0/14:0)*	0	0	0	0	0	0
palmitoyl-linoleoyl-glycerol (16:0/18:2) [1]*	0	0	0	0	0	0
palmitoyl-linoleoyl-glycerol (16:0/18:2) [2]*	0	0	0	0	0	0
1-palmitoyl-2-oleoyl-GPI (16:0/18:1)*	0	0	0	0	0	0
1-(1-enyl-palmitoyl)-2-linoleoyl-GPE (P-16:0/18:2)*	0.000620025	0	0	0	0	0
1-linoleoyl-GPA (18:2)*	0	0	0	0	0	0
1-linoleoyl-2-arachidonoyl-GPC (18:2/20:4n6)*	0	-0.0176498	0	0	0	0
1-(1-enyl-palmitoyl)-2-palmitoleoyl-GPC (P-16:0/16:1)*	0	0	0	0	0	0
1-(1-enyl-palmitoyl)-2-palmitoyl-GPC (P-16:0/16:0)*	0	0	0	0	0	0
1-(1-enyl-stearoyl)-2-linoleoyl-GPE (P-18:0/18:2)*	0.000100132	0	0	0	0	0
palmitoylcholine	0	0	0	0	0	0
glycochenodeoxycholate glucuronide (1)	0	0	0	0	0	0
(S)-3-hydroxybutyrylcarnitine	0	0	0	0	0	0
glycosyl-N-palmitoyl-sphingosine (d18:1/16:0)	0.00754171	0	0	0	0	0
ascorbic acid 2-sulfate	0	0	0	0	0	0
oleoylcholine	0	0	0	0	0	0
arachidonoylcholine	0	0	0	0	0	0
docosahexaenoylcholine	0	0	0	0	0	0
dihomo-linolenoyl-choline	0	0	0	0	0	0
1-linoleoyl-2-linolenoyl-GPC (18:2/18:3)*	0	-0.0135132	0	0	0	0
hexadecadienoate (16:2n6)	0	0	0	0	0	0
pimeloylcarnitine/3-methyladipoylcarnitine (C7-DC)	0	0	0	0	0	0
2,3-dihydroxy-2-methylbutyrate	0	0	0	0	0	0
2'-O-methylcytidine	0	0	0	0	0	0
2'-O-methyluridine	0	0.00100957	0	0	0	0
gamma-glutamyl-alpha-lysine	0	0	0	0	0	0
linoleoyl-arachidonoyl-glycerol (18:2/20:4) [1]*	0	0	0	0	0	0
linoleoyl-linoleoyl-glycerol (18:2/18:2) [1]*	0	0	0	0	0	0
glycosyl ceramide (d18:2/24:1, d18:1/24:2)*	0	0	0	0	0	0
stearoylcholine*	0	0	0	0	0	0
linoleoylcholine*	0	0	0	0	0	0
sphingomyelin (d18:0/20:0, d16:0/22:0)*	0.00689048	0	0	0	0	0
sphingomyelin (d18:1/19:0, d19:1/18:0)*	0	0	0	0	0	0
sphingomyelin (d18:2/18:1)*	0	0	0	0	0	0
sphingomyelin (d18:2/24:2)*	0	0	0	0	0	0
sphingomyelin (d18:2/21:0, d16:2/23:0)*	0	0	0	0	0	0
sphingomyelin (d18:2/23:1)*	-0.00756808	0	0	0	0	0
sphingomyelin (d17:2/16:0, d18:2/15:0)*	0	0	0	0	0	0
N,N,N-trimethyl-5-aminovalerate	0	0	0	0	0	0
carotene diol (1)	0.00881003	0	0	-0.0186503	0	0
cortolone glucuronide (1)	0	0	0	0	0	0
(N(1) + N(8))-acetylspermidine	0.0102135	0	0.0173011	0	0	0
5-dodecenoylcarnitine (C12:1)	0	0	0	0	0	0
hydroxy-CMPF*	0	0	0	0	0	0
3-hydroxyoleate*	0	0	0	0	0	0
dodecenedioate (C12:1-DC)*	0	0	0	0	0	0
hexadecenedioate (C16:1-DC)*	0	0	0	0	0	0
octadecenedioate (C18:1-DC)	0	0	0	0	0	0
octadecadienedioate (C18:2-DC)*	0	0	0	0	0	0
3-carboxy-4-methyl-5-pentyl-2-furanpropionate (3-CMPFP)**	0	0	0	0	0	0
N-acetyl-2-aminooctanoate*	0	0	0	0	0	0
hydroxyasparagine**	0	0	0	0	0	0
3-hydroxybutyroylglycine**	0	0	0	0	0	0
glyco-beta-muricholate**	-0.0115047	0	0	0	-0.0234603	0
N,N,N-trimethyl-alanylproline betaine (TMAP)	0	0	0	0	0	0
gamma-glutamylcitrulline*	0.00322779	0	0	0	0.0159567	0
glycine conjugate of C10H14O2 (1)*	0	0	0	0	0	0
glutamine conjugate of C7H12O2*	0	0	0	0	0	0
glutamine conjugate of C6H10O2 (1)*	0	0.000522801	0	0	0	0
glutamine conjugate of C6H10O2 (2)*	0.0012805	0.000332142	0	0	0	0
sphingomyelin (d17:1/14:0, d16:1/15:0)*	0	0	0	0	0	0
tetradecadienoate (14:2)*	0	-0.0201989	0	0	-0.00984001	0
N-carbamoylvaline	0	0	0	0	0	0
8-methoxykynurenate	0	0	0	0	0	0
3-amino-2-piperidone	0.0201613	0	0	0	0.0321785	0
N,N-dimethylalanine	0	0	0	0	-0.0170792	0
ascorbic acid 3-sulfate*	0	0	0	0	0	0.00748938
6-bromotryptophan	0	-0.00372883	0	0	0	0
delta-CEHC	0	0	0	0	0	0
N6,N6-dimethyllysine	0	0	0	0	0	0
1-carboxyethylphenylalanine	0	0	0	0	0	0
1-carboxyethylvaline	0	0	0	0	0	0
1-carboxyethylleucine	0	0	0	0	0	0
1-carboxyethylisoleucine	0	0	0	0	0	0
dodecadienoate (12:2)*	0	0	0	0	0	0
indoleacetoylcarnitine*	0	0	0	0	0	0
N-acetyl-isoputreanine	0	0	0	0	0	0
11beta-hydroxyandrosterone glucuronide	0	0	0	0	0	0
11beta-hydroxyetiocholanolone glucuronide*	0	0	0	0	0	0
N2-acetyl,N6,N6-dimethyllysine	0	0	0	0	0	0
N2-acetyl,N6-methyllysine	0	0	0	0	0	0
deoxycholic acid glucuronide	0	0	0	0	0	0
lithocholate sulfate (1)	0	0	0	0	0	0
3-hydroxyhexanoylcarnitine (1)	0	0.000617745	0	1.38852e-05	0	0
2-ketocaprylate	0	0	0	0	0	0
2,3-dihydroxy-5-methylthio-4-pentenoate (DMTPA)*	0	0	0	0	0	0
Fibrinopeptide A (2-15)**	0.00344246	0	0	0	0.00938474	0
Fibrinopeptide B (1-13)**	0	0	0	0	0	0
Fibrinopeptide B (1-12)**	0.0130707	0	0	0	0.0128713	0
Fibrinopeptide B (1-11)**	0	0.012761	0	0	0.00936325	0
Fibrinopeptide B (1-9)**	0	0	0	0	0	0
hydroxypalmitoyl sphingomyelin (d18:1/16:0(OH))**	0	0	0	0	0	0
taurochenodeoxycholic acid 3-sulfate	0	0	0	0	0	0
tetradecadienedioate (C14:2-DC)*	0	0	0	0	0	0
pregnenetriol sulfate*	0	0	0	0	0	0
pregnenetriol disulfate*	0	0	0	0	0	0
eicosenedioate (C20:1-DC)*	0.0115724	0	0.0133794	0	0	0
hydroxy-N6,N6,N6-trimethyllysine*	0	0	0	0	0	0
succinoyltaurine	0	0	0	0	0	0
metabolonic lactone sulfate	0.0125544	0	0	0	0.0321655	0
2-hydroxy-4-(methylthio)butanoic acid	0	0.00630942	0.0129988	0	0	0
branched chain 14:0 dicarboxylic acid**	-0.012554	0	-0.00319212	0	0	0.00135576
pentose acid*	0	0	0	0	0	0
1-methyl-5-imidazolelactate	-0.00118177	0	0	0	0	0
(2 or 3)-decenoate (10:1n7 or n8)	0	0	0	0	0	0
S-carboxyethylcysteine	0	0.0196632	0	0	0	0
branched-chain, straight-chain, or cyclopropyl 10:1 fatty acid (1)*	0	0	0	0	0	0
branched-chain, straight-chain, or cyclopropyl 12:1 fatty acid*	0	0	0	0	0	0
decadienedioic acid (C10:2-DC)**	0	0	0	0	0	0
deoxycholic acid 12-sulfate*	0	0	0	0	0	0.00283463
cis-3,4-methyleneheptanoate	0.000878319	0.00474107	0.00299447	0	0	0
N-acetyl-2-aminoadipate	0	0	0	0	0.0158022	0
3-hydroxyoctanoylcarnitine (1)	-0.00673786	0	-0.037381	0	0	0
3-hydroxyoctanoylcarnitine (2)	-0.0269611	0	0	0	0	0
cis-3,4-methyleneheptanoylglycine	0.00708043	0	0	0	0.00643115	0
bilirubin degradation product, C16H18N2O5 (1)**	0	0	0	0	0	0
bilirubin degradation product, C16H18N2O5 (2)**	0	0	0	0	0	0
bilirubin degradation product, C17H18N2O4 (1)**	0	0	0	0	0	0
bilirubin degradation product, C17H18N2O4 (2)**	0	0	0	0	-0.0032869	0
bilirubin degradation product, C17H18N2O4 (3)**	-0.00232769	0	0	0	0	0
bilirubin degradation product, C17H20N2O5 (1)**	0	0	0	0	0	0
bilirubin degradation product, C17H20N2O5 (2)**	0	0	0	0	0	0
tetrahydrocortisol glucuronide	0	0	-0.00589957	0	0	0
bilirubin degradation product, C16H18N2O5 (3)**	0	0	0	0	0	0
bilirubin degradation product, C16H18N2O5 (4)**	-0.00063581	0	0	0	0	0
N,N-dimethyl-pro-pro	0	0	0.00603372	0	0	0
oxindolylalanine	0	0	0	0	0	0
tetrahydrocortisone glucuronide (5)	0	0	0	0	0	0
trans-4-hydroxyproline	0	0	0	0	0	0
allantoin	-0.0267235	0	-0.010053	0.0248537	-0.0282272	0
xanthine	0	0	0	0	0	0
5-oxoproline	-0.00352562	0	-0.0109791	0	0	0
picolinate	0	0	0	0	0	0
sarcosine	0	0	0	0	0	0
pantothenate	0	-0.00586416	0	0	0.000827423	0
pipecolate	0	0	0	0	0	0
glycerate	-0.00617976	0.012228	-0.00703506	0	0	0.0142434
3-ureidopropionate	0.00780864	0	0	0	0.0237468	0
N-acetylleucine	-0.0119447	0	0	0	-0.0213006	0
N-acetylmethionine	0	0.0109715	0	0	0	0
N-acetylvaline	0	0	0	0	0	0
erucate (22:1n9)	0	0.00889865	0	0	0	0
bilirubin (Z,Z)	-0.0096992	0	-0.0152819	0	0	0
thyroxine	0	0	0	0	0	0
gamma-glutamyltyrosine	0	0	0	0	0	0
alpha-tocopherol	0.00286458	0	0	0	0	0
3-hydroxyisobutyrate	0	0	0	0	0	0
N-acetylalanine	0	0	0	0	0	0
vanillylmandelate (VMA)	0.0638632	0	0.0352571	0	0.0501061	0
4-acetamidobutanoate	0	0	0	0	0	0
3-aminoisobutyrate	0	0	0	0	0	-0.00447442
3-hydroxy-3-methylglutarate	0	0.0293646	0	0	0	0.00618706
citrate	0	0	0	0	0	0
2-aminobutyrate	0	0	0	0	0	0
urate	0	0	0	0	0	0
ursodeoxycholate	0	0	0	0	0	0
oleoyl ethanolamide	0	0.00569672	0	0	0	0.0174263
gamma-glutamylglutamine	0	0	0	0	0	0
4-hydroxyphenylpyruvate	0	0	0	0	0	0
butyrate/isobutyrate (4:0)	0	0	0	0	0	0
N-acetylneuraminate	0	0	0	0	0	0
creatine	0	0	0	0	0	0
dihomo-linoleate (20:2n6)	0	0	0	0	0	0
gamma-glutamylhistidine	0	0	0	0	0	0
2-hydroxystearate	0.00480096	0	0.000748431	0	0.00215186	0
N1-methyladenosine	0	0	0	0.0108007	0	0
glycerol	0	0	0	0	0	0
choline	0	0	0	0	0	0
gamma-glutamylleucine	0	0	0	0	0	0
3-methoxytyrosine	0	0	0.0185512	0	0	0
cholate	0	0	0	0	0	0
beta-hydroxyisovalerate	0	0.00908796	0	0	0	0
palmitoyl ethanolamide	0	0.0208872	0	0	0	0.00351711
N-palmitoyl-sphingosine (d18:1/16:0)	0	0	0	0	0	0
1-palmitoyl-2-oleoyl-GPE (16:0/18:1)	0	0.00761972	0	0	0	0
1-palmitoyl-2-linoleoyl-GPI (16:0/18:2)	0	0	0	0	0	0
1-palmitoyl-2-linoleoyl-GPC (16:0/18:2)	0	0	0	0	0	0
stearoyl sphingomyelin (d18:1/18:0)	0	0	0	0	0	0
1-palmitoyl-2-oleoyl-GPC (16:0/18:1)	0	0	0	0	0	0
5,6-dihydrothymine	0	0	0	0	0	0
glycochenodeoxycholate	0	0	0.00799467	0	-0.0128381	0
taurochenodeoxycholate	0	0	0.00202133	0	0	0
hypoxanthine	0	0.0029775	0	0	0	0
9,10-DiHOME	0	0	0	0	0	0
linoleate (18:2n6)	0	0	0	0	0	0
laurate (12:0)	0	0	0	0	0	0
quinolinate	0	0	0	0	0	0
N6,N6,N6-trimethyllysine	0	0	0	0	0	0
N-acetylputrescine	0	0	0	0	0	0
N-formylmethionine	0	0.00578895	0	0.0164949	0	0
S-adenosylhomocysteine (SAH)	0	0	0	0	0	0
azelate (C9-DC)	0	0	0	0	0	0
eicosapentaenoate (EPA; 20:5n3)	0	0	0	0	0	0
ethylmalonate	0	0	0	0	0	0
5-methylthioadenosine (MTA)	0.0090028	0	0	0	0.00719175	0
arachidonate (20:4n6)	0	0	0	0	0	0
arginine	0.0364125	0	0.035345	0	0.017681	0
aspartate	0	0	0	0	0	0
3-(4-hydroxyphenyl)lactate	0	0	0	0	-0.00395708	0
phenylpyruvate	0.00237587	0	0	0	0	0
biliverdin	0	0	-0.0269277	0	0	0
3-hydroxybutyrate (BHBA)	0	0	0	0	0	0
cholesterol	0	0	0	0	0	0
choline phosphate	0.0199539	0	0	0	0.0454422	0
cortisone	0	0	0	0	0	0
creatinine	-0.0294969	0	-0.0342513	0	0	0
cystine	0	0	0	0	-0.0220882	0
deoxycholate	0	0	0	0	0	0
cystathionine	0	0	0	0	0	0
fumarate	-0.00555542	0	0	0	-0.0025289	0
gamma-glutamylglutamate	0.0254114	0	0.0378502	0	0	0
glutarate (C5-DC)	0	0	0	0	0	0.00664469
glycine	0	0	0	0	0	0
glycocholate	0	0	0	0	0	0
guanidinoacetate	0	0	0	0	0	0
S-1-pyrroline-5-carboxylate	0	0	0	0	0	0
histidine	-0.00220652	0	0	0	0	0
cortisol	-0.0101672	0	-0.00455737	0	0	0
hypotaurine	0	0	0	0	0	0
myo-inositol	0	0	0	0	0	0
isoleucine	0	0	0	0	0	0
2-aminoadipate	0	0	0	0	0	0
citrulline	0	0	0	0	0	0
leucine	0	0	0	0	0	0
lysine	0.00627107	0	0	0	0.00476938	0
malate	-0.00554791	0	0	0	0	0
methionine	0	0	0.00599419	0	0	-0.00185963
palmitate (16:0)	0	0	0	0	0	0
nicotinamide	0	0	0	0	0	0
stearate (18:0)	0	0	0	0	0	0
ornithine	0	0	0	0	0	0
orotate	-0.00762081	0	0	0	-0.0262011	0
palmitoleate (16:1n7)	0	0	0	0	0	0
phenylalanine	0	0	0	0	0	0
phosphate	0	0	0	0	0	0
proline	-0.0110607	0	0	0	-0.0239633	-0.00738185
lactate	0	0	0	0	0	0
retinol (Vitamin A)	0	0	0	0	0	0
serine	0	0	0	0	0	0
taurine	0	0	0	0	0	0
myristate (14:0)	0	0	0	0	0	0
urea	0.00619564	0	0.0143744	0	0	0
uridine	0	0	0	0	0	0
trans-urocanate	0	0.0110557	0	0	0	0.00910784
1-methylnicotinamide	0	0	-0.00910578	0	0	0
glutamate	0	0.0109299	0	0.0013896	0	0
glutamine	0	0	0	0	0	0
threonine	0	-0.0142282	0	0	0	-0.00973234
tryptophan	0	0	0.00668621	0	0	0
valine	0	0	0	0	0	0
glucose	0	0	0	0	0	0
betaine	0	0	0	0	0	0
cysteine	0.00956638	0	0	0	0.0043869	0
mannose	0.0123572	0	0	0	0	0
dimethylglycine	0.000116754	0	0	0	0	0
alanine	-0.000247774	-0.0132397	0	0	-0.0128297	0
tyrosine	0	0	0	0	0	0
pseudouridine	0	0	0	0	-0.00574281	0
pyruvate	0	0	0	0	0	0
uracil	0	0	0	0	0	0
fructose	0	0	0	0	0	0
adenine	0	0	0	0	0	0
caprate (10:0)	-0.00836468	0	0	0	0	0
margarate (17:0)	0	0	0	0	0	0
nonadecanoate (19:0)	0	0	0	0	0	0
arachidate (20:0)	0	0	0	0	0	0
asparagine	-0.00405812	0	0	0	-0.0136358	0
dihydroorotate	0	0	0	0	0	0
alpha-ketoglutarate	0	0.0041324	-0.000858083	0	0.0153347	0
caprylate (8:0)	-0.00035822	0	0	0	0	0
kynurenate	0	0	0	0	0	0
pentadecanoate (15:0)	0	0	0	0	0	0
sdbpc1_both_coeff: coefficients from LASSO regression trained in both sexes combined study sample to predict SDB PC1; sdbpc2_both_coeff: coefficients from LASSO regression trained both sexes combined study sample to predict SDB PC2; sdbpc1_female_coeff: coefficients from LASSO regression trained among females only to predict SDB PC1; sdbpc2_female_coeff: coefficients from LASSO regression trained…

[truncated: 11 more sheets: suppl.11, suppl.12, suppl.13, suppl.14, suppl.s10_raw, suppl.s10 (old), suppl.15, suppl.16, suppl.17, suppl.18, reference]
